# Supplementary material for: Bis(tetra­propyl­ammonium) di-μ3-iodido-di-μ2-iodido-diiodidodi­pyridine­tetra­copper(I)
Source: Acta Crystallogr Sect E Struct Rep Online. 2010 Mar 24;66(Pt 4):m431. doi: 10.1107/S1600536810010202 (PMC2983839; doi:10.1107/S1600536810010202)
Supplement: Supplementary file 2 [file e-66-0m431-Isup2.hkl]

data_I

loop_
 _refln_index_h                                              
 _refln_index_k                                              
 _refln_index_l                                              
 _refln_F_meas                                               
 _refln_F_calc                                               
 _refln_F_sigma                                              
 _refln_observed_status                                      
   2   0   0      225.49      220.51     5.73 o
   3   0   0      702.07      664.05    17.74 o
   4   0   0      399.88      395.18    10.03 o
   5   0   0       57.06       54.24     1.64 o
   6   0   0       53.85       54.36     1.74 o
   7   0   0      152.86      151.04     3.98 o
   8   0   0       19.77       19.81     6.77 <
  -7   1   0       85.71       88.48     2.59 o
  -6   1   0      318.26      323.29     8.01 o
  -5   1   0      294.04      295.18     7.37 o
  -4   1   0       64.69       60.93     1.74 o
  -3   1   0      385.55      374.34     9.65 o
  -2   1   0      766.66      693.25    19.36 o
   2   1   0      626.83      580.31    15.87 o
   3   1   0        9.02        3.34     3.04 <
   4   1   0       18.09        7.09     1.60 o
   5   1   0      145.21      145.11     3.74 o
   6   1   0      256.92      262.54     6.50 o
   7   1   0      344.40      353.18     8.71 o
   8   1   0       74.56       73.78     3.38 o
   9   1   0      133.89      137.70     4.23 o
  -7   2   0      239.94      241.94     6.14 o
  -6   2   0       47.13       44.37     1.71 o
  -5   2   0      245.72      249.89     6.18 o
  -4   2   0      216.40      219.08     5.44 o
  -3   2   0       84.71       84.38     2.20 o
  -2   2   0       84.20       78.02     2.18 o
  -1   2   0       99.41       93.02     2.56 o
   2   2   0      180.36      172.21     4.54 o
   3   2   0       75.89       71.00     2.02 o
   4   2   0      358.86      360.23     8.99 o
   5   2   0      299.77      305.59     7.52 o
   6   2   0       12.70        1.94     4.10 <
   7   2   0      191.09      191.65     4.99 o
   8   2   0      352.47      361.17     9.09 o
   9   2   0      165.94      165.35     4.88 o
  10   2   0       51.31       50.73     4.29 o
  11   2   0      171.57      168.73     5.21 o
  -8   3   0      132.19      134.27     3.96 o
  -7   3   0       58.32       58.01     2.14 o
  -6   3   0      160.95      164.35     4.13 o
  -5   3   0       89.76       91.30     2.40 o
  -4   3   0       25.09       19.67     1.70 o
  -3   3   0      256.96      259.95     6.46 o
  -2   3   0       39.56       34.12     1.25 o
  -1   3   0      330.83      314.88     8.29 o
   0   3   0       19.62       10.51     1.45 o
   1   3   0       38.59       27.45     1.35 o
   2   3   0      437.90      431.32    10.96 o
   3   3   0      296.18      301.51     7.43 o
   4   3   0       98.53       97.42     2.56 o
   5   3   0      241.60      247.66     6.07 o
   6   3   0      258.26      266.16     6.52 o
   7   3   0        9.60        5.58     6.32 <
   8   3   0       64.14       63.69     3.39 o
   9   3   0       73.17       69.21     3.60 o
  10   3   0       17.42       21.50     9.35 <
  11   3   0       89.25       88.08     4.14 o
  12   3   0       21.04       11.34     9.57 <
  -8   4   0       11.92        3.71    10.52 <
  -7   4   0      213.90      215.14     5.54 o
  -6   4   0       87.22       83.56     2.45 o
  -5   4   0       50.07       47.06     1.69 o
  -4   4   0       12.15        2.55     2.85 <
  -3   4   0       27.11       21.93     1.59 o
  -2   4   0      331.44      332.25     8.30 o
  -1   4   0      389.20      379.71     9.74 o
   0   4   0       29.12       26.75     1.24 o
   1   4   0      123.94      116.33     3.17 o
   2   4   0      159.61      157.00     4.04 o
   3   4   0      147.07      145.67     3.72 o
   4   4   0      266.87      271.50     6.70 o
   5   4   0       61.01       61.14     1.84 o
   6   4   0       83.97       82.92     2.34 o
   7   4   0      167.60      167.82     4.33 o
   8   4   0       14.54        8.21     9.19 <
   9   4   0      157.98      155.22     4.79 o
  10   4   0       72.37       66.96     3.93 o
  11   4   0       39.49       34.90     5.69 o
  12   4   0      120.79      118.34     4.63 o
  -8   5   0      143.96      143.84     4.32 o
  -7   5   0      123.86      116.60     3.51 o
  -6   5   0       11.15        8.27     4.31 <
  -5   5   0       20.57       14.15     2.28 o
  -4   5   0      248.80      250.81     6.26 o
  -3   5   0      122.37      119.73     3.14 o
  -2   5   0       16.79        3.70     1.90 o
  -1   5   0      398.97      399.46     9.99 o
   0   5   0      487.25      485.92    12.19 o
   1   5   0      171.34      166.04     4.33 o
   2   5   0       23.52       18.22     1.65 o
   3   5   0      180.24      188.88     4.55 o
   4   5   0       21.03       20.39     1.66 o
   5   5   0      274.19      280.69     6.91 o
   6   5   0      162.02      161.17     4.17 o
   7   5   0       12.88        4.72     4.34 <
   8   5   0      204.67      206.92     5.42 o
   9   5   0      134.55      128.00     4.38 o
  10   5   0       46.56       41.67     4.94 o
  11   5   0       18.51       10.58     9.85 <
  12   5   0       42.96       36.54     5.75 o
  -8   6   0       90.83       94.56     3.63 o
  -7   6   0      137.56      137.27     3.71 o
  -6   6   0      312.61      319.38     7.89 o
  -5   6   0       40.38       26.89     1.77 o
  -4   6   0      136.92      136.91     3.52 o
  -3   6   0      135.16      134.37     3.46 o
  -2   6   0       46.44       47.96     1.48 o
  -1   6   0      255.45      255.28     6.42 o
   0   6   0      149.13      147.46     3.78 o
   1   6   0      123.09      125.49     3.17 o
   2   6   0       48.54       47.01     1.61 o
   3   6   0      237.21      240.61     5.96 o
   4   6   0       40.27       35.22     1.52 o
   5   6   0       79.64       77.62     2.34 o
   6   6   0      316.29      323.53     7.97 o
   7   6   0      182.41      180.88     4.69 o
   8   6   0      119.74      114.71     3.63 o
   9   6   0      166.31      167.91     4.63 o
  10   6   0      175.60      177.72     5.35 o
  11   6   0       67.46       65.22     4.41 o
  12   6   0        0.00        1.24   105.88 <
 -11   7   0       97.80       99.88     4.71 o
 -10   7   0       28.26       16.01     8.63 <
  -9   7   0      101.20      103.37     4.37 o
  -8   7   0      172.02      175.64     4.73 o
  -7   7   0       31.19       30.62     2.66 o
  -6   7   0       72.74       70.40     2.26 o
  -5   7   0       47.82       44.21     2.01 o
  -4   7   0       87.75       87.01     2.37 o
  -3   7   0      364.58      370.14     9.14 o
  -2   7   0      268.09      273.65     6.74 o
  -1   7   0      159.74      159.02     4.06 o
   0   7   0      474.08      480.28    11.87 o
   1   7   0      507.41      516.22    12.71 o
   2   7   0      215.89      223.99     5.45 o
   3   7   0      348.39      353.44     8.75 o
   4   7   0      423.66      440.68    10.63 o
   5   7   0      206.91      211.51     5.27 o
   6   7   0      108.21      106.29     2.95 o
   7   7   0      161.72      161.14     4.20 o
   8   7   0      172.84      176.90     4.62 o
   9   7   0       14.63        3.29     8.52 <
  10   7   0       22.90       20.21     8.86 <
  11   7   0       80.37       83.92     4.58 o
 -10   8   0       16.59       12.82    16.10 <
  -9   8   0      151.72      151.17     5.07 o
  -8   8   0      177.86      176.09     4.91 o
  -7   8   0       78.93       75.92     2.57 o
  -6   8   0      190.38      190.14     4.90 o
  -5   8   0      328.99      336.10     8.30 o
  -4   8   0      161.58      160.44     4.13 o
  -3   8   0       78.30       76.39     2.18 o
  -2   8   0      335.96      345.58     8.43 o
  -1   8   0      314.24      323.08     7.89 o
   0   8   0       99.58      100.29     2.65 o
   1   8   0      263.13      267.26     6.64 o
   2   8   0      465.49      477.12    11.66 o
   3   8   0      263.46      270.55     6.65 o
   4   8   0      100.58      104.44     2.78 o
   5   8   0      251.95      259.42     6.39 o
   6   8   0      174.46      174.81     4.51 o
   7   8   0      111.34      104.07     3.08 o
   8   8   0       88.96       83.84     2.93 o
   9   8   0       30.65       33.16     4.79 o
  10   8   0      156.66      154.48     4.59 o
  11   8   0      154.80      149.31     5.23 o
  -8   9   0      201.81      203.24     5.79 o
  -7   9   0      320.51      324.62     8.17 o
  -6   9   0      168.31      169.50     4.39 o
  -5   9   0      163.76      162.45     4.27 o
  -4   9   0      339.04      348.15     8.54 o
  -3   9   0      166.53      168.33     4.26 o
  -2   9   0       78.98       77.84     2.23 o
  -1   9   0       47.26       41.55     1.72 o
   0   9   0      133.81      130.98     3.45 o
   1   9   0      153.42      154.25     3.94 o
   2   9   0      150.76      150.37     3.88 o
   3   9   0       99.76       99.73     2.69 o
   4   9   0       35.44       31.11     2.21 o
   5   9   0      143.08      138.95     3.83 o
   6   9   0       52.97       50.98     2.14 o
   7   9   0       11.14        8.75     7.03 <
   8   9   0      183.17      180.83     4.91 o
   9   9   0      181.24      181.62     5.09 o
  10   9   0      125.04      119.89     4.05 o
  11   9   0      137.43      134.73     5.08 o
  -8  10   0       13.87       12.45    15.85 <
  -7  10   0       63.21       63.65     3.29 o
  -6  10   0      221.13      222.98     5.72 o
  -5  10   0       97.38       98.08     2.93 o
  -4  10   0        5.49        3.57    16.41 <
  -3  10   0      173.85      176.50     4.48 o
  -2  10   0      112.65      113.07     3.00 o
  -1  10   0      223.27      231.60     5.65 o
   0  10   0      156.55      160.00     4.03 o
   1  10   0       50.51       49.12     1.90 o
   2  10   0      201.49      205.74     5.15 o
   3  10   0      332.59      340.03     8.39 o
   4  10   0      120.62      120.44     3.24 o
   5  10   0       24.13       19.61     2.76 o
   6  10   0      161.26      162.31     4.24 o
   7  10   0       90.32       88.98     2.74 o
   8  10   0       12.48       11.90     9.62 <
   9  10   0       34.50       30.28     4.84 o
  10  10   0      124.54      123.01     4.14 o
  -7  11   0       56.53       58.99     3.49 o
  -6  11   0       67.81       69.08     2.93 o
  -5  11   0      103.91      103.70     3.12 o
  -4  11   0       74.76       72.70     2.60 o
  -3  11   0      103.46      100.64     3.02 o
  -2  11   0       15.57        5.87     4.40 <
  -1  11   0      116.16      120.18     3.13 o
   0  11   0       81.37       80.72     2.34 o
   1  11   0      239.48      245.62     6.07 o
   2  11   0       32.95       31.76     2.15 o
   3  11   0       34.44       31.12     2.38 o
   4  11   0      207.33      212.63     5.31 o
   5  11   0       67.07       63.12     2.31 o
   6  11   0       38.00       36.98     2.49 o
   7  11   0       48.74       49.16     2.53 o
   8  11   0       74.11       73.15     3.04 o
   9  11   0       81.44       83.33     3.70 o
  10  11   0       63.88       61.34     3.86 o
  -7  12   0      116.62      118.98     3.82 o
  -6  12   0       58.63       57.58     3.05 o
  -5  12   0       49.85       49.39     3.10 o
  -4  12   0       33.80       33.48     3.32 o
  -3  12   0      111.30      113.49     3.21 o
  -2  12   0       50.83       47.25     2.51 o
  -1  12   0       37.21       33.91     2.24 o
   0  12   0      161.25      164.81     4.19 o
   1  12   0       45.86       45.50     2.02 o
   2  12   0       42.82       40.13     2.07 o
   3  12   0       81.46       81.41     2.50 o
   4  12   0      128.95      128.12     3.49 o
   5  12   0       33.03       34.83     3.28 o
   6  12   0       57.52       59.08     2.71 o
   7  12   0       82.05       82.97     2.80 o
   8  12   0       16.92       20.95     8.86 <
   9  12   0      113.91      114.76     3.70 o
  -7  13   0       43.78       46.36     4.53 o
  -6  13   0      148.49      149.21     4.21 o
  -5  13   0      141.85      147.45     4.05 o
  -4  13   0       15.63       14.33     8.78 <
  -3  13   0       14.18       14.94     8.08 <
  -2  13   0       65.63       65.76     2.58 o
  -1  13   0       43.82       45.28     2.76 o
   0  13   0      100.14      100.42     2.84 o
   1  13   0       34.85       28.95     2.47 o
   2  13   0       96.14       93.65     2.79 o
   3  13   0       45.10       45.39     2.45 o
   4  13   0       28.33       32.23     3.42 o
   5  13   0       98.68       94.96     3.03 o
   6  13   0        3.36        8.37    32.78 <
   7  13   0       95.63       95.21     3.04 o
   8  13   0       20.77       24.92     7.10 <
  -6  14   0        0.00       18.16   122.77 <
  -5  14   0       36.18       30.55     4.08 o
  -4  14   0      113.68      106.13     3.55 o
  -3  14   0       22.42       28.39     5.18 <
  -2  14   0      161.81      168.77     4.36 o
  -1  14   0       54.83       59.32     2.74 o
   0  14   0       97.05       97.66     2.81 o
   1  14   0      259.57      270.65     6.60 o
   2  14   0      194.79      203.90     5.03 o
   3  14   0       54.62       55.51     2.45 o
   4  14   0      110.00      111.04     3.14 o
   5  14   0      122.48      120.57     3.52 o
   6  14   0       40.85       41.54     3.22 o
   7  14   0       24.42       23.33     5.56 <
  -4  15   0       99.53      102.77     3.81 o
  -3  15   0       19.33       12.60     7.93 <
  -2  15   0       97.07       93.21     3.10 o
  -1  15   0      222.08      228.34     5.78 o
   0  15   0      173.09      176.24     4.64 o
   1  15   0       95.96       92.56     2.85 o
   2  15   0      206.23      208.36     5.35 o
   3  15   0      220.94      222.85     5.69 o
   4  15   0      104.70      101.17     3.07 o
   5  15   0       55.39       52.41     2.82 o
   6  15   0       96.84       90.27     3.14 o
   7  15   0       21.70       18.19    15.97 <
  -1  16   0       36.64       31.46     4.30 o
   0  16   0      141.37      132.87     3.96 o
   1  16   0      117.52      110.76     3.50 o
   2  16   0        6.28        4.19    15.67 <
   3  16   0       14.76        9.76     6.94 <
   4  16   0       66.92       62.98     2.62 o
  -4 -16   1       91.10       90.30     4.70 o
  -3 -16   1      154.86      160.26     4.28 o
  -2 -16   1       69.69       75.76     2.53 o
  -1 -16   1        6.07       18.22    18.34 <
   0 -16   1       50.70       59.21     5.12 o
   1 -16   1       38.83       39.98     5.98 o
   2 -16   1      108.19      107.39     4.61 o
  -6 -15   1       20.66       13.05    15.68 <
  -5 -15   1       50.04       50.73     3.05 o
  -4 -15   1       39.06       30.48     2.94 o
  -3 -15   1       50.98       52.08     2.61 o
  -2 -15   1       29.66       27.76     3.39 o
  -1 -15   1       18.23       25.94     5.45 <
   0 -15   1       84.47       79.64     2.77 o
   1 -15   1       13.16        3.04     9.51 <
   2 -15   1       10.27        5.03    11.74 <
   3 -15   1      102.59      100.42     3.23 o
  -6 -14   1       28.35       29.86     4.33 o
  -5 -14   1       56.46       54.69     2.89 o
  -4 -14   1       61.24       62.83     2.50 o
  -3 -14   1       12.47        8.44     7.31 <
  -2 -14   1      100.22      101.40     2.92 o
  -1 -14   1       28.48       20.05     3.31 o
   0 -14   1       23.40       16.73     3.82 o
   1 -14   1       74.79       76.94     2.78 o
   2 -14   1       35.31       38.89     3.58 o
   3 -14   1       91.89       88.50     2.98 o
   4 -14   1       25.12       18.84     4.67 <
   5 -14   1       71.90       73.99     3.23 o
  -8 -13   1       11.13        1.19    14.52 <
  -7 -13   1       75.35       70.22     3.27 o
  -6 -13   1      187.36      188.66     5.01 o
  -5 -13   1       83.91       83.31     2.84 o
  -4 -13   1       18.98       16.50     5.14 <
  -3 -13   1      143.25      142.70     3.83 o
  -2 -13   1       96.57       95.24     2.81 o
  -1 -13   1       83.88       83.50     2.58 o
   0 -13   1       43.14       41.32     2.37 o
   1 -13   1       84.79       83.92     2.57 o
   2 -13   1       50.82       51.79     2.76 o
   3 -13   1      104.14      105.52     3.14 o
   4 -13   1       71.11       71.78     2.74 o
   5 -13   1      102.16      102.85     3.17 o
   6 -13   1       15.31       16.86     9.43 <
  -8 -12   1      122.82      118.19     3.83 o
  -7 -12   1       42.16       40.44     3.74 o
  -6 -12   1      121.91      119.14     3.47 o
  -5 -12   1      260.38      261.29     6.71 o
  -4 -12   1      177.93      180.64     4.64 o
  -3 -12   1       65.31       64.44     2.44 o
  -2 -12   1      105.04      101.03     2.94 o
  -1 -12   1      102.00      102.71     2.86 o
   0 -12   1       93.04       90.25     2.68 o
   1 -12   1      174.03      174.76     4.51 o
   2 -12   1       31.81       26.96     2.54 o
   3 -12   1       88.09       81.63     2.79 o
   4 -12   1      213.44      213.91     5.55 o
   5 -12   1       79.38       76.74     2.83 o
   6 -12   1        0.00       14.95    92.06 <
   7 -12   1       79.12       79.17     3.51 o
   8 -12   1       79.05       79.34     3.55 o
  -9 -11   1       18.97       16.93     6.27 <
  -8 -11   1       59.70       56.93     2.79 o
  -7 -11   1      117.51      113.79     3.43 o
  -6 -11   1        5.32        1.88    16.12 <
  -5 -11   1       42.79       36.25     2.46 o
  -4 -11   1       81.79       74.54     2.52 o
  -3 -11   1       85.26       88.69     2.64 o
  -2 -11   1      111.23      106.80     3.11 o
  -1 -11   1       89.79       87.15     2.65 o
   0 -11   1       24.60       20.32     3.01 o
   1 -11   1      208.51      212.85     5.33 o
   2 -11   1      315.02      323.09     7.95 o
   3 -11   1      157.84      156.05     4.09 o
   4 -11   1      136.65      135.49     3.69 o
   5 -11   1      286.39      289.60     7.28 o
   6 -11   1      213.14      216.59     5.56 o
   7 -11   1       30.32       31.05     5.23 <
   8 -11   1       72.37       73.28     3.52 o
 -10 -10   1       32.40       28.80     5.74 <
  -9 -10   1       39.54       34.02     3.68 o
  -8 -10   1       98.70       95.40     3.27 o
  -7 -10   1      141.23      142.27     4.00 o
  -6 -10   1       69.21       68.47     2.31 o
  -5 -10   1      104.81      100.99     2.93 o
  -4 -10   1      323.86      327.31     8.19 o
  -3 -10   1      227.80      227.68     5.80 o
  -2 -10   1      132.93      134.46     3.48 o
  -1 -10   1      332.25      343.84     8.38 o
   0 -10   1      322.47      332.50     8.14 o
   1 -10   1      119.76      121.29     3.20 o
   2 -10   1      165.43      170.00     4.26 o
   3 -10   1      320.09      329.92     8.06 o
   4 -10   1      165.45      164.44     4.33 o
   5 -10   1       14.89       16.71     5.71 <
   6 -10   1      129.28      132.74     3.53 o
   7 -10   1      159.60      160.00     4.36 o
   8 -10   1       43.91       41.08     3.91 o
 -11  -9   1       32.42       20.79     8.06 <
 -10  -9   1      114.19      112.21     3.91 o
  -9  -9   1      100.99      103.86     3.34 o
  -8  -9   1       27.04       20.62     4.62 <
  -7  -9   1       83.10       82.47     2.89 o
  -6  -9   1      230.54      237.14     5.92 o
  -5  -9   1      137.40      138.15     3.63 o
  -4  -9   1      139.44      145.71     3.67 o
  -3  -9   1      308.69      319.18     7.79 o
  -2  -9   1      345.68      353.46     8.69 o
  -1  -9   1      198.85      201.72     5.05 o
   0  -9   1      250.60      258.73     6.33 o
   1  -9   1      345.24      359.74     8.68 o
   2  -9   1       92.78       88.99     2.53 o
   3  -9   1      113.02      109.27     3.02 o
   4  -9   1       39.99       35.77     1.99 o
   5  -9   1        4.42        2.98    19.27 <
   6  -9   1      241.37      245.10     6.18 o
   7  -9   1      143.55      142.66     3.98 o
   8  -9   1       26.26       22.51     4.48 <
 -11  -8   1      127.95      128.66     4.94 o
 -10  -8   1       43.02       47.36     4.18 o
  -9  -8   1      121.80      120.87     3.63 o
  -8  -8   1      176.01      174.18     4.74 o
  -7  -8   1       31.00       27.71     3.58 o
  -6  -8   1       65.02       65.00     2.21 o
  -5  -8   1       95.87       92.68     2.71 o
  -4  -8   1       47.15       44.01     1.94 o
  -3  -8   1      128.53      129.75     3.38 o
  -2  -8   1       67.17       65.30     2.02 o
  -1  -8   1      253.01      255.17     6.37 o
   0  -8   1       26.93       24.62     1.87 o
   1  -8   1       87.44       86.06     2.37 o
   2  -8   1      144.92      142.89     3.73 o
   3  -8   1       30.17       22.27     1.95 o
   4  -8   1      300.44      310.81     7.56 o
   5  -8   1      246.59      250.35     6.23 o
   6  -8   1      127.37      128.19     3.42 o
   7  -8   1      246.67      252.78     6.31 o
   8  -8   1      295.76      303.05     7.64 o
 -11  -7   1       76.69       72.24     4.55 o
 -10  -7   1      127.06      127.95     3.98 o
  -9  -7   1        7.00       12.85    18.22 <
  -8  -7   1       17.79       12.08     5.75 <
  -7  -7   1      180.52      180.59     4.78 o
  -6  -7   1       12.14        5.24     5.26 <
  -5  -7   1      257.47      265.23     6.52 o
  -4  -7   1       82.21       81.49     2.37 o
  -3  -7   1       45.97       40.15     1.71 o
  -2  -7   1      299.64      307.62     7.53 o
  -1  -7   1      256.64      258.41     6.46 o
   0  -7   1      118.24      119.25     3.08 o
   1  -7   1       12.41       10.21     3.66 <
   2  -7   1      178.21      177.54     4.53 o
   3  -7   1       40.65       36.49     1.71 o
   4  -7   1       88.57       84.67     2.41 o
   5  -7   1      152.49      149.31     3.91 o
   6  -7   1      171.92      170.45     4.44 o
   7  -7   1       52.58       52.46     2.26 o
   8  -7   1       99.30       96.68     3.06 o
  10  -7   1       75.88       72.85     4.58 o
 -12  -6   1        7.35       16.10    32.19 <
 -11  -6   1       84.37       85.50     4.51 o
  -9  -6   1      125.74      123.88     3.81 o
  -8  -6   1       32.39       30.45     3.18 o
  -7  -6   1       52.97       56.02     2.51 o
  -6  -6   1      143.07      144.92     3.74 o
  -5  -6   1      159.46      162.00     4.11 o
  -4  -6   1      151.55      149.01     3.91 o
  -3  -6   1       89.80       85.13     2.38 o
  -2  -6   1      114.94      116.82     2.96 o
  -1  -6   1       60.77       55.50     1.75 o
   0  -6   1      231.05      229.12     5.82 o
   1  -6   1      109.38      108.89     2.85 o
   2  -6   1      125.09      127.89     3.22 o
   3  -6   1       98.81       97.78     2.62 o
   4  -6   1       18.28       10.25     2.50 o
   5  -6   1      196.50      199.04     4.98 o
   6  -6   1       46.36       45.70     1.82 o
   7  -6   1      132.81      133.12     3.76 o
   8  -6   1       62.46       57.65     2.86 o
 -12  -5   1       25.07       33.24     8.94 <
 -11  -5   1       95.79       97.11     4.37 o
 -10  -5   1        5.50       15.06    32.73 <
  -9  -5   1       15.19        1.21     7.37 <
  -8  -5   1      197.26      200.70     5.16 o
  -7  -5   1      163.47      164.84     4.34 o
  -6  -5   1       17.34       10.52     3.04 <
  -5  -5   1      184.05      190.93     4.71 o
  -4  -5   1      356.00      365.02     8.94 o
  -3  -5   1      189.86      191.22     4.79 o
  -2  -5   1       27.02       27.56     1.39 o
  -1  -5   1      340.46      337.44     8.53 o
   0  -5   1      245.25      243.77     6.17 o
   1  -5   1      136.97      134.59     3.50 o
   2  -5   1       83.56       78.80     2.24 o
   3  -5   1      167.10      164.82     4.24 o
   4  -5   1      211.32      215.84     5.34 o
   5  -5   1      298.79      307.71     7.51 o
   6  -5   1       59.50       57.28     1.90 o
   7  -5   1       27.35       28.49     2.95 o
   8  -5   1      134.00      131.42     3.79 o
 -12  -4   1       99.64       96.95     4.48 o
 -11  -4   1      109.57      110.00     4.32 o
 -10  -4   1      244.94      249.90     6.73 o
  -9  -4   1      174.55      169.15     5.12 o
  -8  -4   1       25.92       20.34     4.09 o
  -7  -4   1      129.63      126.68     3.55 o
  -6  -4   1      227.50      229.70     5.76 o
  -5  -4   1       56.20       52.30     1.78 o
  -4  -4   1       50.25       43.23     1.65 o
  -3  -4   1      337.86      339.06     8.48 o
  -2  -4   1      158.48      157.49     4.01 o
  -1  -4   1       37.74       37.14     1.33 o
   0  -4   1      158.97      150.62     4.02 o
   1  -4   1      207.39      201.54     5.22 o
   2  -4   1      347.75      342.68     8.71 o
   3  -4   1      294.13      297.14     7.39 o
   4  -4   1      136.84      135.76     3.50 o
   5  -4   1      331.24      341.50     8.32 o
   6  -4   1      434.85      448.76    10.91 o
   7  -4   1      278.45      286.94     7.04 o
   8  -4   1       82.05       78.42     2.79 o
 -12  -3   1      172.26      169.47     5.38 o
 -11  -3   1      146.51      144.16     4.82 o
 -10  -3   1      103.87      100.55     4.07 o
  -9  -3   1      174.98      171.00     5.09 o
  -8  -3   1      155.60      151.98     4.61 o
  -7  -3   1      131.76      129.38     3.57 o
  -6  -3   1      145.79      146.50     3.76 o
  -5  -3   1       77.81       82.79     2.11 o
  -4  -3   1      398.50      406.91     9.98 o
  -3  -3   1      614.81      607.79    15.42 o
  -2  -3   1      268.27      264.76     6.73 o
  -1  -3   1      188.35      184.31     4.74 o
   0  -3   1      631.68      587.17    15.93 o
   1  -3   1      313.57      303.68     7.87 o
   2  -3   1       47.01       37.42     1.42 o
   3  -3   1      283.83      280.64     7.12 o
   4  -3   1      532.97      537.65    13.34 o
   5  -3   1      251.34      254.66     6.32 o
   6  -3   1      138.57      137.20     3.58 o
   7  -3   1      387.98      393.49     9.77 o
   8  -3   1      283.53      284.04     7.20 o
 -11  -2   1       72.11       71.15     4.23 o
 -10  -2   1       32.51       31.00     5.56 <
  -9  -2   1       76.94       73.87     3.62 o
  -8  -2   1       14.87        6.64     9.28 <
  -7  -2   1       11.00       10.73    10.89 <
  -6  -2   1      333.83      341.64     8.39 o
  -5  -2   1      522.47      534.93    13.08 o
  -4  -2   1      339.03      341.64     8.51 o
  -3  -2   1      490.30      487.92    12.30 o
  -2  -2   1      989.84      878.27    24.86 o
  -1  -2   1      837.15      737.74    21.12 o
   0  -2   1      180.54      170.31     4.56 o
   1  -2   1      468.97      443.13    11.80 o
   2  -2   1      591.41      560.22    14.91 o
   3  -2   1      128.22      123.45     3.27 o
   4  -2   1       76.82       78.16     2.05 o
   5  -2   1      286.25      283.04     7.19 o
   6  -2   1       70.57       64.97     2.03 o
   7  -2   1      120.87      122.45     3.21 o
   8  -2   1       49.83       48.17     2.52 o
 -10  -1   1       76.50       80.20     3.84 o
  -9  -1   1       55.82       58.92     3.73 o
  -8  -1   1      262.53      268.22     6.93 o
  -7  -1   1      223.14      223.12     5.95 o
  -6  -1   1       60.84       57.64     2.20 o
  -5  -1   1      232.04      236.82     5.83 o
  -4  -1   1      486.80      487.64    12.19 o
  -3  -1   1      220.17      214.38     5.54 o
  -2  -1   1       72.31       66.15     2.05 o
   2  -1   1       44.08       38.36     1.32 o
   3  -1   1      178.19      171.32     4.49 o
   4  -1   1      233.91      229.89     5.88 o
   5  -1   1      407.68      412.14    10.21 o
   6  -1   1      115.81      116.70     3.02 o
   7  -1   1      128.27      127.65     3.41 o
   8  -1   1      360.17      368.77     9.08 o
  -8   0   1       73.49       71.93     3.27 o
  -7   0   1      182.08      185.13     5.01 o
  -6   0   1      284.81      289.75     7.18 o
  -5   0   1       60.99       59.24     1.75 o
  -4   0   1       69.26       69.81     1.91 o
  -3   0   1       92.95       92.60     2.46 o
  -2   0   1      185.59      178.19     4.71 o
   2   0   1      452.24      425.22    11.41 o
   3   0   1      305.00      300.82     7.64 o
   4   0   1       98.47       94.70     2.56 o
   5   0   1       21.51       16.90     1.59 o
   6   0   1      333.20      336.48     8.36 o
   7   0   1      193.87      195.79     4.94 o
   8   0   1       60.70       60.03     2.42 o
  -6   1   1       54.46       52.21     1.87 o
  -5   1   1      266.07      274.15     6.68 o
  -4   1   1      156.05      153.97     3.94 o
  -3   1   1      249.58      244.05     6.26 o
  -2   1   1      114.28      106.19     3.00 o
   2   1   1      106.40      103.15     2.73 o
   3   1   1      234.14      230.24     5.89 o
   4   1   1      317.12      313.95     7.95 o
   5   1   1      117.96      112.34     3.05 o
   6   1   1      193.39      192.95     4.94 o
   7   1   1        2.37        0.88    25.90 <
   8   1   1       35.85       34.60     2.31 o
   9   1   1      125.94      126.80     4.11 o
  -6   2   1       75.42       73.58     2.32 o
  -5   2   1       91.41       94.54     2.42 o
  -4   2   1      456.24      462.44    11.42 o
  -3   2   1      392.48      393.61     9.83 o
  -2   2   1      130.46      119.28     3.31 o
  -1   2   1      108.21       94.25     2.80 o
   2   2   1      446.77      430.14    11.18 o
   3   2   1       19.68        4.64     1.29 o
   4   2   1       29.65       23.33     1.23 o
   5   2   1      179.20      177.46     4.52 o
   6   2   1       16.88       13.29     2.29 o
   7   2   1      210.63      212.26     5.46 o
   8   2   1       69.59       63.09     2.64 o
   9   2   1       31.14       32.37     4.82 o
  10   2   1      104.86      105.99     4.02 o
  -7   3   1       84.20       80.65     2.59 o
  -6   3   1      364.16      370.79     9.16 o
  -5   3   1      255.86      262.24     6.44 o
  -4   3   1        9.17        7.48     3.61 <
  -3   3   1      324.12      326.62     8.12 o
  -2   3   1      558.71      542.59    14.05 o
  -1   3   1       59.16       54.79     1.68 o
   0   3   1       57.07       49.27     1.64 o
   1   3   1      259.04      257.29     6.49 o
   2   3   1       32.66       27.22     1.17 o
   3   3   1      363.80      361.54     9.11 o
   4   3   1      229.67      228.88     5.76 o
   5   3   1       15.59        5.70     1.86 o
   6   3   1      176.54      175.88     4.48 o
   7   3   1      240.81      243.99     6.13 o
   8   3   1       12.85       16.29     7.56 <
   9   3   1       21.86       25.33     7.31 <
  10   3   1      163.01      161.84     4.96 o
  11   3   1       30.96       30.39     6.20 <
  -7   4   1       99.29       99.63     2.93 o
  -6   4   1      184.08      184.75     4.73 o
  -5   4   1      128.50      127.66     3.32 o
  -4   4   1      172.09      170.76     4.35 o
  -3   4   1      358.28      354.38     8.98 o
  -2   4   1      344.19      338.48     8.62 o
  -1   4   1       35.44       28.04     1.25 o
   0   4   1      350.16      337.55     8.77 o
   1   4   1      495.20      485.28    12.39 o
   2   4   1      105.52      102.06     2.70 o
   3   4   1       33.48       31.70     1.24 o
   4   4   1      442.98      447.47    11.09 o
   5   4   1      381.44      383.75     9.55 o
   6   4   1       52.84       51.02     1.87 o
   7   4   1      232.66      238.03     5.91 o
   8   4   1      308.45      318.15     7.81 o
   9   4   1      116.95      118.04     4.05 o
  10   4   1       48.66       48.30     4.53 o
  11   4   1      121.14      123.21     4.43 o
  12   4   1       88.55       93.53     4.36 o
  -7   5   1      133.33      132.62     3.69 o
  -6   5   1        6.88        3.37     8.42 <
  -5   5   1      323.60      326.99     8.12 o
  -4   5   1      284.72      287.62     7.15 o
  -3   5   1      171.25      172.05     4.33 o
  -2   5   1      555.09      559.42    13.89 o
  -1   5   1      743.42      731.45    18.67 o
   0   5   1      397.61      403.83     9.96 o
   1   5   1      409.44      412.87    10.25 o
   2   5   1      852.02      824.56    21.44 o
   3   5   1      361.52      370.41     9.06 o
   4   5   1       86.54       79.81     2.28 o
   5   5   1      202.85      206.00     5.11 o
   6   5   1      204.09      206.38     5.19 o
   7   5   1       10.77        5.94     6.07 <
   8   5   1       79.07       78.04     2.55 o
   9   5   1      108.65      105.46     4.02 o
  10   5   1       84.93       80.43     4.10 o
  11   5   1       71.02       57.98     4.37 o
  12   5   1       13.11       10.00    16.83 <
  -7   6   1      273.29      275.96     7.01 o
  -6   6   1      104.51      103.86     2.89 o
  -5   6   1       27.15       27.65     2.25 o
  -4   6   1      245.75      251.23     6.19 o
  -3   6   1      364.74      373.75     9.15 o
  -2   6   1      175.59      175.67     4.43 o
  -1   6   1      286.88      296.43     7.20 o
   0   6   1      688.71      686.88    17.24 o
   1   6   1      371.68      383.12     9.31 o
   2   6   1      106.75      107.93     2.78 o
   3   6   1      285.93      292.80     7.18 o
   4   6   1      239.04      241.23     6.01 o
   5   6   1      204.08      205.17     5.17 o
   6   6   1      318.36      327.64     8.03 o
   7   6   1       77.67       77.92     2.39 o
   8   6   1      236.66      238.67     6.04 o
   9   6   1      290.72      285.39     7.76 o
  10   6   1      103.53      101.64     4.24 o
  11   6   1       67.80       55.65     4.61 o
  12   6   1      112.51      115.77     4.73 o
 -11   7   1       66.61       58.39     5.31 o
 -10   7   1      135.39      133.93     4.91 o
  -9   7   1      254.95      257.85     7.08 o
  -8   7   1      146.64      148.55     4.78 o
  -7   7   1       67.95       65.76     2.51 o
  -6   7   1      237.43      241.99     6.06 o
  -5   7   1      204.19      210.56     5.21 o
  -4   7   1      124.07      123.59     3.28 o
  -3   7   1       29.14       26.35     1.63 o
  -2   7   1      199.93      199.98     5.05 o
  -1   7   1      103.16       98.53     2.68 o
   0   7   1      127.75      124.45     3.27 o
   1   7   1      144.71      145.86     3.69 o
   2   7   1      122.71      116.24     3.16 o
   3   7   1      244.44      242.63     6.15 o
   4   7   1      153.62      154.28     3.91 o
   5   7   1       10.37        7.21     4.66 <
   6   7   1      267.30      274.99     6.76 o
   7   7   1      314.40      322.08     7.93 o
   8   7   1      183.54      182.87     4.77 o
   9   7   1      162.78      163.40     4.58 o
  10   7   1      240.58      245.71     6.74 o
  11   7   1      144.42      135.29     4.97 o
  12   7   1       31.26       29.01     8.01 <
 -10   8   1       21.10        1.03    12.75 <
  -9   8   1       17.15       15.03    14.06 <
  -8   8   1      138.64      144.19     4.77 o
  -7   8   1       95.59       92.12     2.98 o
  -6   8   1       92.47       88.98     2.74 o
  -5   8   1       77.23       75.10     2.67 o
  -4   8   1      135.79      137.86     3.63 o
  -3   8   1      160.74      163.05     4.11 o
  -2   8   1      197.65      201.84     5.01 o
  -1   8   1       16.57        8.55     2.62 o
   0   8   1      147.08      151.62     3.75 o
   1   8   1      351.76      358.80     8.82 o
   2   8   1      146.54      148.26     3.74 o
   3   8   1       25.46       18.57     1.95 o
   4   8   1      187.25      193.32     4.74 o
   5   8   1      193.60      199.06     4.93 o
   6   8   1       16.80        7.26     4.06 <
   7   8   1       36.53       29.85     2.27 o
   8   8   1      142.84      144.73     3.85 o
   9   8   1       43.23       37.09     3.81 o
  10   8   1       31.49       27.40     6.75 <
  11   8   1       48.06       42.35     5.64 o
 -10   9   1       49.95       49.01     6.99 o
  -9   9   1       39.62       40.09     7.13 <
  -8   9   1       84.44       86.34     4.82 o
  -7   9   1       62.34       59.51     2.78 o
  -6   9   1       73.71       74.20     2.54 o
  -5   9   1       75.73       74.03     2.54 o
  -4   9   1       44.04       42.29     2.32 o
  -3   9   1      131.43      132.30     3.51 o
  -2   9   1       55.28       53.35     1.82 o
  -1   9   1      106.94      108.82     2.84 o
   0   9   1       29.70       26.44     1.81 o
   1   9   1      100.38       98.21     2.69 o
   2   9   1      197.55      200.76     5.00 o
   3   9   1      146.45      147.13     3.77 o
   4   9   1       57.20       56.59     1.95 o
   5   9   1       99.53      100.94     2.73 o
   6   9   1      148.62      153.75     3.96 o
   7   9   1       44.09       43.04     2.23 o
   8   9   1       84.50       79.63     2.70 o
   9   9   1       20.95       20.78     6.58 <
  10   9   1       32.22       26.26     5.01 o
  11   9   1      110.31      110.62     4.74 o
  -8  10   1       80.40       76.21     5.02 o
  -7  10   1       49.79       51.46     4.01 o
  -6  10   1       19.71       19.12     5.44 <
  -5  10   1       99.66      100.01     2.89 o
  -4  10   1       22.29       19.59     3.71 o
  -3  10   1       12.49        2.93     6.57 <
  -2  10   1      206.53      212.12     5.24 o
  -1  10   1      207.38      210.50     5.25 o
   0  10   1       17.66       18.78     3.22 <
   1  10   1      197.89      203.13     5.03 o
   2  10   1      200.48      205.17     5.10 o
   3  10   1       46.90       46.02     1.86 o
   4  10   1      134.33      132.66     3.54 o
   5  10   1        7.46        5.33     9.55 <
   6  10   1       37.42       34.98     2.40 o
   7  10   1      187.88      188.50     4.88 o
   8  10   1       84.96       82.38     2.80 o
   9  10   1       58.00       58.23     3.67 o
  10  10   1       22.65       12.34     7.16 <
  -7  11   1      133.59      136.82     4.61 o
  -6  11   1       16.96       14.24     6.90 <
  -5  11   1       56.83       58.91     2.84 o
  -4  11   1      100.04       98.59     2.89 o
  -3  11   1       42.18       39.22     2.40 o
  -2  11   1      135.96      136.81     3.59 o
  -1  11   1       85.29       82.15     2.39 o
   0  11   1       84.86       81.17     2.41 o
   1  11   1       34.34       30.18     2.12 o
   2  11   1       67.11       65.79     2.11 o
   3  11   1       63.06       59.85     2.05 o
   4  11   1       36.00       35.45     2.33 o
   5  11   1      210.61      213.92     5.47 o
   6  11   1      139.00      138.69     3.83 o
   7  11   1       78.92       78.02     2.77 o
   8  11   1      164.19      166.49     4.43 o
   9  11   1      136.39      133.91     4.27 o
  10  11   1       38.73       37.75     5.09 o
  -7  12   1        0.00       12.80   109.95 <
  -6  12   1      105.73      105.24     3.33 o
  -5  12   1       67.90       68.98     2.92 o
  -4  12   1      185.35      190.59     4.94 o
  -3  12   1      116.10      119.84     3.28 o
  -2  12   1      116.64      118.92     3.29 o
  -1  12   1      277.60      287.36     7.04 o
   0  12   1      282.39      294.86     7.14 o
   1  12   1       78.97       80.11     2.34 o
   2  12   1      179.72      181.29     4.61 o
   3  12   1      245.04      248.76     6.23 o
   4  12   1       85.83       85.32     2.58 o
   5  12   1       69.14       68.39     2.54 o
   6  12   1      173.53      177.23     4.58 o
   7  12   1      116.49      120.04     3.44 o
   8  12   1       60.66       57.77     2.89 o
   9  12   1       85.15       85.46     3.77 o
  -6  13   1      139.16      140.41     4.01 o
  -5  13   1       43.74       42.55     3.40 o
  -4  13   1       91.53       93.13     3.12 o
  -3  13   1      272.62      274.92     7.14 o
  -2  13   1      206.14      208.65     5.36 o
  -1  13   1       90.05       85.57     2.83 o
   0  13   1      236.72      239.71     6.01 o
   1  13   1      272.60      276.90     6.90 o
   2  13   1      103.76       99.40     2.87 o
   3  13   1       89.27       85.52     2.65 o
   4  13   1      182.01      180.93     4.73 o
   5  13   1       69.43       67.62     2.64 o
   6  13   1       51.48       51.26     2.68 o
   7  13   1        5.03        2.17    22.35 <
   8  13   1       21.01       18.88     6.23 <
  -6  14   1      146.98      145.33     4.21 o
  -5  14   1      235.55      234.84     6.19 o
  -4  14   1       98.29       93.96     3.29 o
  -3  14   1       19.61       11.45     6.85 <
  -2  14   1      143.18      138.22     4.06 o
  -1  14   1      106.42      103.78     3.18 o
   0  14   1       55.37       57.73     2.94 o
   1  14   1       20.42        4.12     3.89 <
   2  14   1       89.59       82.24     2.69 o
   3  14   1       16.15       17.55     5.46 <
   4  14   1       80.99       80.89     2.61 o
   5  14   1       13.90       16.12     7.81 <
   6  14   1       19.72       22.12     5.85 <
   7  14   1      112.92      112.17     3.39 o
   8  14   1      122.42      130.27     5.04 o
  -4  15   1      146.95      141.72     4.21 o
  -3  15   1       53.39       51.14     3.31 o
  -2  15   1       98.52       99.69     3.30 o
  -1  15   1       31.86       33.81     4.65 o
   0  15   1       26.87       25.72     4.61 <
   1  15   1      172.33      174.86     4.61 o
   2  15   1      160.27      162.14     4.23 o
   3  15   1       21.57       18.38     4.59 <
   4  15   1       59.09       58.38     2.54 o
   5  15   1      155.11      153.11     4.22 o
   6  15   1       57.73       54.48     2.82 o
   7  15   1       47.39       37.24     5.28 o
  -2  16   1       44.18       50.06     5.74 o
  -1  16   1       95.58       89.15     3.41 o
   0  16   1       99.86       90.92     3.42 o
   1  16   1       22.49        3.03     5.78 <
   2  16   1      109.84      105.06     3.34 o
   3  16   1      193.85      192.33     5.04 o
   4  16   1       39.66       37.43     2.98 o
   5  16   1        0.00       10.06    81.18 <
   2  17   1       40.50       39.52     5.76 o
  -2 -16   2       68.08       68.08     5.18 o
  -1 -16   2       40.28       45.60     4.54 o
  -5 -15   2       86.39       81.27     4.00 o
  -4 -15   2       70.44       68.71     2.71 o
  -3 -15   2       72.36       70.78     2.58 o
  -2 -15   2       28.11       33.47     3.55 o
  -1 -15   2       80.57       79.13     2.64 o
   0 -15   2       25.54       26.33     3.93 o
   1 -15   2       67.00       61.70     2.87 o
   2 -15   2       47.92       48.45     3.04 o
   3 -15   2       96.14       92.80     4.57 o
  -6 -14   2      108.44      107.44     3.65 o
  -5 -14   2       15.01       20.91     8.20 <
  -4 -14   2       63.23       63.53     2.54 o
  -3 -14   2       73.72       76.02     2.53 o
  -2 -14   2       54.04       53.88     2.45 o
  -1 -14   2      122.92      119.61     3.39 o
   0 -14   2       23.62       21.22     4.01 <
   1 -14   2       38.28       32.57     2.66 o
   2 -14   2      141.98      136.81     3.95 o
   3 -14   2      100.55       93.00     3.17 o
   4 -14   2       17.73        5.90     7.07 <
   5 -14   2      110.76      107.97     3.97 o
  -7 -13   2       32.99       35.97     5.00 o
  -6 -13   2        5.88        2.19    25.45 <
  -5 -13   2       15.45       16.22     7.68 <
  -4 -13   2      110.62      105.72     3.26 o
  -3 -13   2      108.55      106.13     3.15 o
  -2 -13   2       12.63        2.97     7.49 <
  -1 -13   2      105.96      103.90     3.00 o
   0 -13   2      237.88      240.61     6.07 o
   1 -13   2      146.73      143.27     3.89 o
   2 -13   2       99.03       96.06     2.87 o
   3 -13   2      231.70      233.33     6.00 o
   4 -13   2      202.33      203.34     5.32 o
   5 -13   2       70.24       69.40     2.81 o
   6 -13   2       80.70       80.57     2.95 o
  -9 -12   2       87.68       84.94     4.75 o
  -8 -12   2       70.07       67.33     3.01 o
  -7 -12   2       80.32       77.90     2.98 o
  -6 -12   2      190.45      187.94     5.18 o
  -5 -12   2      199.63      201.14     5.23 o
  -4 -12   2      141.51      139.45     3.87 o
  -3 -12   2      223.81      228.23     5.77 o
  -2 -12   2      284.52      293.14     7.23 o
  -1 -12   2      108.27      108.27     3.07 o
   0 -12   2       63.24       64.59     2.31 o
   1 -12   2      201.75      208.82     5.18 o
   2 -12   2      122.14      124.52     3.28 o
   3 -12   2        9.89        4.07     7.66 <
   4 -12   2      112.24      115.65     3.22 o
   5 -12   2      152.62      157.99     4.10 o
   6 -12   2        0.00        3.51    79.50 <
   7 -12   2       23.66       20.22     7.24 <
  -9 -11   2        7.91        0.40    16.14 <
  -8 -11   2       90.76       91.20     3.06 o
  -7 -11   2      109.28      107.19     3.33 o
  -6 -11   2       93.98       92.95     3.03 o
  -5 -11   2      223.59      227.63     5.74 o
  -4 -11   2      259.36      261.21     6.62 o
  -3 -11   2      118.91      122.57     3.25 o
  -2 -11   2      144.91      147.33     3.87 o
  -1 -11   2      220.99      228.70     5.66 o
   0 -11   2       44.28       45.78     2.29 o
   1 -11   2      125.56      122.66     3.36 o
   2 -11   2       71.09       67.19     2.23 o
   3 -11   2       53.73       51.98     2.11 o
   4 -11   2      188.79      190.03     4.91 o
   5 -11   2      163.65      161.62     4.33 o
   6 -11   2       13.31       12.87     8.07 <
   7 -11   2       57.36       57.02     2.83 o
   8 -11   2      125.94      125.46     4.00 o
 -10 -10   2       78.48       77.32     3.34 o
  -9 -10   2       11.31        4.29    10.90 <
  -8 -10   2       90.17       87.88     3.01 o
  -7 -10   2       52.44       50.01     2.80 o
  -6 -10   2       55.54       52.62     2.45 o
  -5 -10   2       77.58       74.35     2.47 o
  -4 -10   2       57.31       55.15     2.20 o
  -3 -10   2      202.20      203.19     5.19 o
  -2 -10   2       36.94       35.80     2.26 o
  -1 -10   2       92.00       89.16     2.55 o
   0 -10   2       20.02       11.14     3.02 o
   1 -10   2       25.31       20.77     2.66 o
   2 -10   2      228.00      236.76     5.80 o
   3 -10   2      236.65      242.06     6.01 o
   4 -10   2       94.67       94.97     2.67 o
   5 -10   2      218.57      223.52     5.62 o
   6 -10   2      226.71      230.87     5.85 o
   7 -10   2       92.69       93.40     3.15 o
   8 -10   2       32.62       33.50     4.03 o
   9 -10   2      112.95      114.74     3.86 o
 -10  -9   2       56.05       53.07     4.09 o
  -9  -9   2       65.46       64.66     3.14 o
  -8  -9   2        7.71       13.11    16.81 <
  -7  -9   2      123.82      125.57     3.52 o
  -6  -9   2       45.52       45.11     2.38 o
  -5  -9   2       64.02       62.61     2.20 o
  -4  -9   2      107.21      108.05     2.96 o
  -3  -9   2      178.69      181.91     4.61 o
  -2  -9   2       79.62       80.66     2.36 o
  -1  -9   2      106.34      108.27     2.85 o
   0  -9   2      188.33      191.05     4.80 o
   1  -9   2       18.45        8.50     3.40 <
   2  -9   2       89.14       87.06     2.50 o
   3  -9   2      121.56      122.00     3.23 o
   4  -9   2      107.41      105.31     2.89 o
   5  -9   2       18.96       15.47     3.56 <
   6  -9   2       26.23       21.75     3.69 o
   7  -9   2      152.96      156.75     4.20 o
   8  -9   2       41.60       41.37     3.41 o
   9  -9   2       33.44       30.45     5.02 o
 -11  -8   2       60.16       54.91     5.37 o
 -10  -8   2        0.00        1.83    91.80 <
  -9  -8   2       32.67       31.47     4.09 o
  -8  -8   2       74.75       69.86     2.90 o
  -7  -8   2      117.37      116.44     3.45 o
  -6  -8   2       12.67        2.04     6.24 <
  -5  -8   2       23.90       20.21     2.82 o
  -4  -8   2      202.03      209.36     5.16 o
  -3  -8   2       50.19       48.80     2.02 o
  -2  -8   2      168.29      167.93     4.30 o
  -1  -8   2       96.01       95.48     2.60 o
   0  -8   2       94.76       95.21     2.57 o
   1  -8   2      104.60      104.11     2.80 o
   2  -8   2       81.42       78.27     2.34 o
   3  -8   2      166.32      164.13     4.28 o
   4  -8   2       65.60       66.24     2.05 o
   5  -8   2      119.51      120.52     3.17 o
   6  -8   2       79.64       77.02     2.45 o
   7  -8   2      130.27      132.68     3.58 o
   8  -8   2       46.67       46.30     3.06 o
   9  -8   2       67.51       66.94     3.25 o
 -11  -7   2       11.94        4.90    19.43 <
 -10  -7   2       84.59       85.03     3.46 o
  -9  -7   2      112.95      111.83     3.46 o
  -8  -7   2       51.20       50.16     2.75 o
  -7  -7   2      162.75      162.78     4.39 o
  -6  -7   2      311.32      316.92     7.88 o
  -5  -7   2      180.95      180.87     4.66 o
  -4  -7   2      146.70      149.95     3.81 o
  -3  -7   2      340.33      350.40     8.56 o
  -2  -7   2      214.81      215.49     5.43 o
  -1  -7   2      117.36      112.84     3.07 o
   0  -7   2      142.49      142.25     3.67 o
   1  -7   2       45.30       41.05     1.63 o
   2  -7   2      207.88      209.13     5.26 o
   3  -7   2      345.20      351.18     8.67 o
   4  -7   2       29.68       27.47     2.09 o
   5  -7   2       40.04       36.30     1.76 o
   6  -7   2      176.67      177.49     4.52 o
   7  -7   2       40.60       40.75     2.66 o
   8  -7   2      110.86      109.00     3.27 o
   9  -7   2       52.61       49.48     3.50 o
 -11  -6   2      102.64      102.23     4.52 o
 -10  -6   2       14.77        7.45     9.43 <
  -9  -6   2       46.48       41.65     2.92 o
  -8  -6   2      108.59      107.46     3.25 o
  -7  -6   2       19.12       14.35     4.95 <
  -6  -6   2       34.71       36.19     2.81 o
  -5  -6   2      252.55      251.10     6.39 o
  -4  -6   2      144.70      146.43     3.76 o
  -3  -6   2       79.50       76.23     2.19 o
  -2  -6   2      117.72      108.27     3.04 o
  -1  -6   2      113.12      112.65     2.94 o
   0  -6   2      341.40      343.09     8.57 o
   1  -6   2      445.31      455.21    11.16 o
   2  -6   2      200.22      204.78     5.07 o
   3  -6   2      375.08      380.83     9.41 o
   4  -6   2      530.05      546.76    13.27 o
   5  -6   2      245.17      249.05     6.18 o
   6  -6   2       80.48       80.69     2.30 o
   7  -6   2      185.32      185.60     4.76 o
   8  -6   2      157.42      156.87     4.22 o
   9  -6   2       59.09       57.61     3.05 o
 -12  -5   2       35.20       36.60     6.93 <
 -11  -5   2       87.66       88.19     4.41 o
 -10  -5   2       60.76       56.89     4.39 o
  -9  -5   2       90.34       89.78     3.21 o
  -8  -5   2      109.87      108.65     3.23 o
  -7  -5   2       51.60       52.47     2.41 o
  -6  -5   2      260.08      270.04     6.64 o
  -5  -5   2      347.07      352.05     8.72 o
  -4  -5   2      171.50      172.24     4.39 o
  -3  -5   2      136.79      136.91     3.51 o
  -2  -5   2      414.47      423.47    10.38 o
  -1  -5   2      441.69      435.89    11.06 o
   0  -5   2       78.74       75.95     2.15 o
   1  -5   2      377.24      378.16     9.46 o
   2  -5   2      550.65      555.30    13.78 o
   3  -5   2      326.16      329.58     8.19 o
   4  -5   2      203.62      203.29     5.16 o
   5  -5   2      384.22      389.15     9.64 o
   6  -5   2      307.79      314.84     7.75 o
   7  -5   2       15.34        3.43     3.92 <
   8  -5   2       40.23       38.37     3.20 o
   9  -5   2      120.03      118.34     3.60 o
 -12  -4   2       22.29        8.43     9.66 <
 -11  -4   2      103.63      104.36     4.33 o
 -10  -4   2       39.99       43.68     4.96 o
  -9  -4   2       28.31       19.92     5.75 <
  -8  -4   2      213.61      216.73     5.55 o
  -7  -4   2      290.46      295.47     7.39 o
  -6  -4   2      227.68      232.69     5.84 o
  -5  -4   2      206.72      211.01     5.23 o
  -4  -4   2      548.32      563.52    13.73 o
  -3  -4   2      494.44      501.05    12.38 o
  -2  -4   2      112.75      114.27     2.88 o
  -1  -4   2      409.78      404.39    10.26 o
   0  -4   2      468.75      463.64    11.74 o
   1  -4   2      151.69      140.77     3.84 o
   2  -4   2       71.28       67.31     1.92 o
   3  -4   2      251.08      248.53     6.31 o
   4  -4   2       86.07       83.00     2.35 o
   5  -4   2      239.30      246.27     6.03 o
   6  -4   2       45.37       45.50     1.89 o
   7  -4   2       69.46       63.74     2.24 o
   8  -4   2      211.90      217.75     5.48 o
   9  -4   2      207.53      206.78     5.48 o
 -12  -3   2       72.29       73.88     4.63 o
 -11  -3   2       47.73       46.49     5.06 o
 -10  -3   2      168.73      170.31     5.07 o
  -9  -3   2      219.92      224.30     6.07 o
  -8  -3   2       41.48       36.62     2.91 o
  -7  -3   2       42.26       39.92     2.36 o
  -6  -3   2      309.23      316.36     7.83 o
  -5  -3   2       21.61       17.76     1.74 o
  -4  -3   2       84.10       85.00     2.21 o
  -3  -3   2      280.72      279.06     7.05 o
  -2  -3   2      200.03      202.55     5.03 o
  -1  -3   2       21.89       14.65     1.36 o
   0  -3   2       31.34       22.73     1.28 o
   1  -3   2      336.94      327.09     8.44 o
   2  -3   2       64.46       61.18     1.79 o
   3  -3   2      395.69      396.50     9.91 o
   4  -3   2      194.40      193.78     4.92 o
   5  -3   2      174.73      175.37     4.44 o
   6  -3   2      502.76      516.21    12.60 o
   7  -3   2      403.88      415.17    10.14 o
   8  -3   2      151.51      154.58     3.98 o
   9  -3   2      185.73      184.76     4.95 o
 -11  -2   2      129.91      126.81     4.51 o
 -10  -2   2        0.00        3.44    92.45 <
  -9  -2   2      109.26      107.93     3.89 o
  -8  -2   2      203.08      206.59     5.59 o
  -7  -2   2       66.59       67.59     2.30 o
  -6  -2   2      143.69      144.71     3.80 o
  -5  -2   2       30.99       29.43     1.32 o
  -4  -2   2      122.49      123.36     3.12 o
  -3  -2   2      417.85      422.15    10.46 o
  -2  -2   2      258.08      252.08     6.48 o
  -1  -2   2      228.30      219.61     5.73 o
   0  -2   2      182.67      172.95     4.59 o
   1  -2   2      300.51      286.94     7.53 o
   2  -2   2      186.93      179.95     4.71 o
   3  -2   2      120.28      119.49     3.09 o
   4  -2   2      270.38      268.09     6.80 o
   5  -2   2      213.40      215.59     5.38 o
   6  -2   2      124.67      127.82     3.25 o
   7  -2   2      249.22      249.24     6.30 o
   8  -2   2      331.99      337.99     8.37 o
   9  -2   2      122.12      121.33     3.37 o
 -10  -1   2       94.76       99.21     3.83 o
  -9  -1   2        0.00       13.80    82.72 <
  -8  -1   2        9.09        7.43    14.21 <
  -7  -1   2      169.39      171.64     4.74 o
  -6  -1   2      105.32      104.11     2.91 o
  -5  -1   2      194.96      194.41     4.92 o
  -4  -1   2      129.56      126.40     3.28 o
  -3  -1   2       50.54       31.59     1.48 o
  -2  -1   2      385.92      375.39     9.66 o
  -1  -1   2      467.33      439.12    11.78 o
   0  -1   2      116.21      102.84     3.05 o
   1  -1   2       37.85       28.86     1.14 o
   2  -1   2      183.86      175.56     4.62 o
   3  -1   2       89.09       87.53     2.33 o
   4  -1   2      232.24      237.06     5.85 o
   5  -1   2        5.63        2.12     5.72 <
   6  -1   2       37.42       40.25     1.65 o
   7  -1   2      136.62      140.03     3.58 o
   8  -1   2       17.25        8.52     3.87 <
   9  -1   2      171.40      170.28     4.59 o
  -9   0   2      211.09      214.48     5.81 o
  -8   0   2      140.14      139.09     4.21 o
  -7   0   2       65.77       67.08     3.01 o
  -6   0   2      305.65      311.99     7.85 o
  -5   0   2      364.05      370.96     9.13 o
  -4   0   2       24.28       20.26     1.19 o
  -3   0   2      101.63       95.25     2.62 o
  -2   0   2      298.67      293.34     7.49 o
  -1   0   2       61.52       51.48     2.08 o
   2   0   2      197.19      189.29     4.96 o
   3   0   2       98.47       92.62     2.57 o
   4   0   2       27.83       28.60     1.70 o
   5   0   2      177.29      179.74     4.50 o
   6   0   2       17.63       14.30     2.52 o
   7   0   2      139.45      139.71     3.67 o
   8   0   2       68.71       67.57     2.30 o
   9   0   2       44.48       38.16     2.80 o
  -7   1   2      247.45      250.43     6.50 o
  -6   1   2       37.50       33.92     3.27 o
  -5   1   2      161.93      161.41     4.11 o
  -4   1   2      343.35      348.85     8.60 o
  -3   1   2       65.79       63.00     1.83 o
  -2   1   2      128.58      118.96     3.30 o
  -1   1   2      290.44      282.01     7.30 o
   2   1   2      289.60      279.54     7.25 o
   3   1   2       92.42       84.14     2.37 o
   4   1   2      278.46      282.01     6.99 o
   5   1   2      415.92      422.55    10.42 o
   6   1   2      125.62      130.07     3.27 o
   7   1   2      156.68      157.40     4.09 o
   8   1   2      252.13      251.23     6.43 o
   9   1   2      158.66      162.39     4.29 o
  -5   2   2      284.59      286.59     7.16 o
  -4   2   2      425.35      426.31    10.66 o
  -3   2   2      124.08      120.98     3.17 o
  -2   2   2      274.37      268.81     6.90 o
  -1   2   2      663.85      619.46    16.78 o
   0   2   2      243.24      232.07     6.13 o
   1   2   2      171.23      161.64     4.31 o
   2   2   2      607.84      569.53    15.30 o
   3   2   2      517.26      499.99    12.98 o
   4   2   2      136.17      133.06     3.46 o
   5   2   2      438.73      437.51    10.98 o
   6   2   2      552.61      562.92    13.83 o
   7   2   2      302.08      312.72     7.63 o
   8   2   2       62.02       58.25     2.64 o
   9   2   2      196.79      199.26     5.11 o
  10   2   2      145.91      143.11     4.64 o
  -6   3   2      276.99      278.46     7.02 o
  -5   3   2      237.88      242.97     6.02 o
  -4   3   2      568.79      577.30    14.24 o
  -3   3   2      787.44      774.51    19.88 o
  -2   3   2      393.71      392.29     9.86 o
  -1   3   2      333.98      327.09     8.37 o
   0   3   2      876.12      801.96    22.01 o
   1   3   2      467.74      453.39    11.72 o
   2   3   2      106.27       98.86     2.72 o
   3   3   2      108.18      101.14     2.77 o
   4   3   2      303.86      303.69     7.62 o
   5   3   2       20.33       18.45     1.90 o
   6   3   2      119.15      117.23     3.10 o
   7   3   2      227.84      231.86     5.78 o
   8   3   2      144.47      141.32     4.00 o
   9   3   2       87.43       82.85     2.99 o
  10   3   2       42.96       41.65     4.87 o
  11   3   2       10.75        4.74    18.72 <
  -6   4   2      246.67      245.94     6.29 o
  -5   4   2      343.55      349.16     8.64 o
  -4   4   2      170.66      173.78     4.33 o
  -3   4   2      384.14      393.51     9.62 o
  -2   4   2      659.44      651.30    16.62 o
  -1   4   2      428.23      427.58    10.73 o
   0   4   2       95.89       89.67     2.47 o
   1   4   2       89.18       88.66     2.30 o
   2   4   2      157.98      156.76     3.98 o
   3   4   2      289.56      289.23     7.26 o
   4   4   2      391.17      396.22     9.80 o
   5   4   2      116.97      115.81     3.00 o
   6   4   2      277.38      281.66     6.98 o
   7   4   2      421.24      433.52    10.60 o
   8   4   2      147.50      145.31     3.94 o
   9   4   2       44.73       43.71     3.11 o
  10   4   2      201.20      203.85     5.77 o
  11   4   2      161.76      161.46     5.08 o
  12   4   2       41.09       35.21     5.97 o
  -6   5   2       30.25       13.75     2.88 o
  -5   5   2       31.32       33.75     2.24 o
  -4   5   2      194.04      198.81     4.90 o
  -3   5   2       23.65       20.97     1.57 o
  -2   5   2      248.71      246.94     6.25 o
  -1   5   2      123.38      122.48     3.15 o
   0   5   2       78.90       72.57     2.09 o
   1   5   2      290.53      291.41     7.29 o
   2   5   2      232.88      233.56     5.85 o
   3   5   2       51.39       48.28     1.51 o
   4   5   2      332.46      335.51     8.33 o
   5   5   2      371.77      385.87     9.31 o
   6   5   2      105.90      105.22     2.78 o
   7   5   2      154.28      154.24     4.03 o
   8   5   2      298.86      306.94     7.59 o
   9   5   2      219.76      223.61     5.68 o
  10   5   2       43.21       37.98     5.09 o
  11   5   2       96.50       95.12     4.33 o
  12   5   2      133.67      132.55     4.85 o
  -6   6   2      163.77      162.52     4.29 o
  -5   6   2       71.26       72.09     2.23 o
  -4   6   2      153.40      154.91     3.96 o
  -3   6   2       76.47       72.62     2.10 o
  -2   6   2      116.20      117.51     2.98 o
  -1   6   2      416.20      427.80    10.42 o
   0   6   2      317.91      319.80     7.97 o
   1   6   2       68.88       68.93     1.92 o
   2   6   2      296.49      307.05     7.44 o
   3   6   2      175.26      183.34     4.43 o
   4   6   2       28.63       23.47     1.39 o
   5   6   2       11.95        3.90     2.85 <
   6   6   2      116.47      114.00     3.15 o
   7   6   2       12.89       12.42     4.96 <
   8   6   2      124.30      123.80     3.46 o
   9   6   2       47.10       50.65     2.57 o
  10   6   2       81.97       80.51     4.16 o
  11   6   2       30.83       27.64     7.06 <
  12   6   2        7.26        7.05    34.24 <
 -10   7   2      119.03      117.26     4.88 o
  -9   7   2       26.53       25.88     9.10 <
  -8   7   2      105.77      104.32     4.27 o
  -7   7   2       32.09       31.76     6.07 <
  -6   7   2       69.54       71.00     2.36 o
  -5   7   2      223.04      223.46     5.70 o
  -4   7   2      148.89      150.29     3.87 o
  -3   7   2       11.45        5.97     3.84 <
  -2   7   2      104.31      100.58     2.71 o
  -1   7   2      172.28      172.62     4.36 o
   0   7   2      204.69      207.62     5.16 o
   1   7   2      225.68      235.08     5.68 o
   2   7   2       63.20       55.52     1.80 o
   3   7   2       76.94       75.73     2.07 o
   4   7   2      238.10      243.75     5.99 o
   5   7   2       62.39       59.11     1.80 o
   6   7   2      213.62      219.29     5.47 o
   7   7   2       18.91       15.85     3.96 <
   8   7   2       35.02       32.00     2.58 o
   9   7   2      166.77      168.08     4.46 o
  10   7   2       74.41       70.17     4.34 o
  11   7   2       43.98       39.61     5.65 o
  12   7   2       30.60       13.32     8.44 <
 -10   8   2       77.08       77.82     5.20 o
  -9   8   2       48.04       49.09     6.11 o
  -8   8   2       21.41       13.48    10.35 <
  -7   8   2      140.44      139.63     4.77 o
  -6   8   2       72.48       70.67     2.45 o
  -5   8   2       44.26       46.27     2.41 o
  -4   8   2      346.60      357.73     8.73 o
  -3   8   2      313.36      322.45     7.89 o
  -2   8   2       16.73       14.35     2.99 <
  -1   8   2      155.17      155.09     3.96 o
   0   8   2      262.39      270.36     6.60 o
   1   8   2       57.41       57.62     1.72 o
   2   8   2      314.47      322.81     7.90 o
   3   8   2       62.83       56.37     1.81 o
   4   8   2       66.64       64.90     1.90 o
   5   8   2      265.28      272.47     6.69 o
   6   8   2      132.33      130.42     3.51 o
   7   8   2       93.90       92.37     2.78 o
   8   8   2       35.01       29.75     2.69 o
   9   8   2       59.08       59.67     2.48 o
  10   8   2       39.77       42.90     5.56 o
  11   8   2       58.72       50.64     4.80 o
 -10   9   2       92.97       91.33     5.17 o
  -9   9   2      150.34      152.37     5.34 o
  -8   9   2        0.00       10.82   117.15 <
  -7   9   2       38.43       41.33     6.46 o
  -6   9   2      139.88      139.58     3.79 o
  -5   9   2       21.47       13.93     4.02 <
  -4   9   2      169.54      171.28     4.40 o
  -3   9   2       37.97       32.01     2.18 o
  -2   9   2      169.57      173.80     4.36 o
  -1   9   2      140.59      138.80     3.62 o
   0   9   2      248.41      254.69     6.26 o
   1   9   2       16.82       10.83     2.88 <
   2   9   2      139.15      135.61     3.59 o
   3   9   2      347.78      357.76     8.73 o
   4   9   2      225.79      230.08     5.70 o
   5   9   2      124.13      123.61     3.27 o
   6   9   2      238.66      243.07     6.07 o
   7   9   2      240.37      242.40     6.16 o
   8   9   2       70.77       68.80     2.51 o
   9   9   2       40.91       41.75     2.84 o
  10   9   2      111.67      112.45     4.57 o
  11   9   2       37.05       46.33     6.59 <
  -9  10   2        5.75        3.57    57.65 <
  -8  10   2       78.50       74.38     5.10 o
  -7  10   2       24.15       22.61    11.15 <
  -6  10   2      178.78      178.68     4.71 o
  -5  10   2       88.15       87.73     2.77 o
  -4  10   2       75.76       75.68     2.56 o
  -3  10   2      332.62      343.74     8.38 o
  -2  10   2      372.92      385.79     9.38 o
  -1  10   2      156.78      159.42     4.02 o
   0  10   2      238.04      240.50     6.01 o
   1  10   2      417.06      427.90    10.46 o
   2  10   2      200.90      206.69     5.11 o
   3  10   2       87.57       87.13     2.41 o
   4  10   2      259.13      259.05     6.54 o
   5  10   2      210.21      210.68     5.38 o
   6  10   2       16.97       13.90     4.42 <
   7  10   2       66.42       66.80     2.54 o
   8  10   2      163.52      163.45     4.38 o
   9  10   2       34.31       34.63     3.30 o
  10  10   2       47.72       37.80     5.53 o
  11  10   2       34.33       38.89     7.06 <
  -8  11   2      172.12      181.95     5.85 o
  -7  11   2       29.40       35.72    10.19 <
  -6  11   2       70.28       65.64     2.81 o
  -5  11   2      250.26      253.87     6.46 o
  -4  11   2      202.77      209.32     5.27 o
  -3  11   2       57.73       57.42     2.30 o
  -2  11   2      246.43      248.07     6.25 o
  -1  11   2      386.32      397.61     9.71 o
   0  11   2      194.18      194.65     4.95 o
   1  11   2      119.73      119.08     3.17 o
   2  11   2      265.22      267.93     6.70 o
   3  11   2      159.89      160.69     4.11 o
   4  11   2      123.78      121.35     3.35 o
   5  11   2       50.48       49.13     2.44 o
   6  11   2        0.00        4.81    70.32 <
   7  11   2      162.91      164.43     4.37 o
   8  11   2      205.94      205.12     5.39 o
   9  11   2       69.80       66.73     2.82 o
  10  11   2       73.64       68.84     3.62 o
  -6  12   2      103.50      103.29     3.32 o
  -5  12   2       42.73       42.78     3.11 o
  -4  12   2       94.80       94.07     2.96 o
  -3  12   2      111.59      110.90     3.22 o
  -2  12   2       71.93       73.68     2.32 o
  -1  12   2       32.04       32.09     2.56 o
   0  12   2      159.48      156.22     4.12 o
   1  12   2       55.80       52.58     2.01 o
   2  12   2       77.87       78.08     2.32 o
   3  12   2       44.34       41.04     1.94 o
   4  12   2       26.58       17.37     2.86 o
   5  12   2      166.78      168.38     4.39 o
   6  12   2      223.85      223.65     5.81 o
   7  12   2      125.35      125.36     3.59 o
   8  12   2      175.12      177.99     4.70 o
   9  12   2      225.54      226.92     5.97 o
  -6  13   2       79.39       80.46     3.70 o
  -5  13   2       35.93       36.07     3.96 o
  -4  13   2      118.93      118.05     3.54 o
  -3  13   2       93.19       94.16     3.07 o
  -2  13   2        5.52        2.76    22.41 <
  -1  13   2      165.53      165.84     4.35 o
   0  13   2      210.21      215.44     5.41 o
   1  13   2       21.16       18.27     3.24 o
   2  13   2       23.33       20.50     3.03 o
   3  13   2      169.56      172.50     4.38 o
   4  13   2       96.18       93.00     2.79 o
   5  13   2       22.22       26.88     4.35 <
   6  13   2      100.10       99.39     3.03 o
   7  13   2      147.30      148.93     4.10 o
   8  13   2       56.18       49.61     3.00 o
   9  13   2       24.11       24.77     6.12 <
  -6  14   2       36.61       35.51     5.41 o
  -5  14   2       38.04       41.45     4.13 o
  -4  14   2       66.51       69.60     3.13 o
  -3  14   2       74.48       71.74     3.01 o
  -2  14   2       98.39       95.03     3.24 o
  -1  14   2       18.60       17.97     5.86 <
   0  14   2       46.50       42.28     2.55 o
   1  14   2      171.52      175.65     4.55 o
   2  14   2       76.07       70.50     2.38 o
   3  14   2       23.44       22.73     3.87 o
   4  14   2       83.75       86.44     2.63 o
   5  14   2       68.80       65.11     2.62 o
   6  14   2       63.01       60.99     2.70 o
   7  14   2       11.87       12.58    10.32 <
   8  14   2       44.98       45.53     3.11 o
  -5  15   2       19.18       14.60     8.77 <
  -4  15   2       13.59       21.48    11.22 <
  -3  15   2      104.39      102.66     3.43 o
  -2  15   2       39.87       40.23     3.63 o
  -1  15   2        6.73        4.37    21.41 <
   0  15   2       62.67       61.68     2.75 o
   1  15   2       75.14       69.78     2.61 o
   2  15   2       31.41       31.57     3.59 o
   3  15   2       14.29       17.29     7.14 <
   4  15   2       34.85       34.37     3.10 o
   5  15   2       34.11       37.26     3.69 o
   6  15   2       54.72       57.99     2.88 o
   7  15   2       29.44       27.48     4.14 o
  -2  16   2       38.08       32.60     4.11 o
  -1  16   2       52.75       47.85     3.42 o
   0  16   2       55.62       56.72     3.29 o
   1  16   2       21.27       18.28     7.08 <
   2  16   2       69.35       62.80     2.86 o
   3  16   2       23.49       28.51     4.89 <
   4  16   2       71.58       74.76     2.62 o
   5  16   2       23.10       29.57     5.16 <
   6  16   2       44.83       53.69     7.25 o
   3  17   2       16.47       13.31    10.75 <
   4  17   2       42.39       39.48     5.84 o
  -4 -15   3        0.00        5.97    90.00 <
  -3 -15   3       58.99       50.95     2.79 o
  -2 -15   3      152.62      149.15     4.09 o
  -1 -15   3      109.54      105.67     3.15 o
   0 -15   3       93.61       91.95     2.85 o
   1 -15   3      203.18      207.07     5.27 o
   2 -15   3      201.78      205.79     6.13 o
   3 -15   3       83.93       86.61     4.74 o
  -5 -14   3      127.25      126.80     3.92 o
  -4 -14   3      152.46      152.90     4.15 o
  -3 -14   3       63.22       65.54     2.65 o
  -2 -14   3       24.24       27.19     4.15 <
  -1 -14   3      122.77      127.46     3.40 o
   0 -14   3       98.96      103.50     2.91 o
   1 -14   3       18.01        2.21     4.99 <
   2 -14   3       73.38       77.80     2.43 o
   3 -14   3      169.65      179.03     4.51 o
   4 -14   3       29.38       33.88     6.19 <
  -6 -13   3      158.96      157.46     4.57 o
  -5 -13   3       43.30       53.08     4.56 o
  -4 -13   3       21.81       26.27     5.16 <
  -3 -13   3      108.13      111.23     3.16 o
  -2 -13   3        0.00        5.52    69.93 <
  -1 -13   3      129.22      126.33     3.56 o
   0 -13   3       47.45       42.47     2.55 o
   1 -13   3       11.95       12.19     6.94 <
   2 -13   3      157.06      156.02     4.11 o
   3 -13   3      137.45      131.42     3.71 o
   4 -13   3       16.85       12.24     6.71 <
   5 -13   3       37.59       39.03     3.50 o
   6 -13   3      111.89      112.70     4.04 o
  -8 -12   3       45.77       52.55     5.77 o
  -7 -12   3       52.72       51.70     3.03 o
  -6 -12   3       31.41       34.08     3.94 o
  -5 -12   3      119.23      118.47     3.50 o
  -4 -12   3       23.74       18.60     4.57 <
  -3 -12   3      105.02      108.63     3.18 o
  -2 -12   3        0.00        3.05    70.07 <
  -1 -12   3       18.52       15.23     4.91 <
   0 -12   3      155.39      159.46     4.12 o
   1 -12   3      118.82      120.99     3.20 o
   2 -12   3       15.17       14.32     5.54 <
   3 -12   3       87.01       88.65     2.59 o
   4 -12   3      194.58      198.88     5.07 o
   5 -12   3       88.18       86.34     2.84 o
   6 -12   3       14.94        9.86     9.81 <
   7 -12   3      131.21      134.14     3.78 o
  -9 -11   3       70.81       63.87     5.15 o
  -8 -11   3       14.04       20.00     9.07 <
  -7 -11   3       68.19       69.55     2.91 o
  -6 -11   3       55.38       53.30     2.76 o
  -5 -11   3      138.19      138.59     3.78 o
  -4 -11   3        4.82        6.85    19.01 <
  -3 -11   3       58.13       52.34     2.25 o
  -2 -11   3       90.10       93.03     2.65 o
  -1 -11   3       15.03        9.88     4.99 <
   0 -11   3      161.27      165.64     4.17 o
   1 -11   3       15.39       11.21     4.68 <
   2 -11   3      110.30      110.99     3.05 o
   3 -11   3      107.30      105.34     3.00 o
   4 -11   3       67.75       65.62     2.28 o
   5 -11   3      134.70      135.53     3.69 o
   6 -11   3       73.16       72.85     2.65 o
   7 -11   3       32.11       31.11     3.80 o
   8 -11   3       54.76       55.79     3.11 o
  -9 -10   3      123.42      123.43     3.67 o
  -8 -10   3       25.37       22.30     4.80 <
  -7 -10   3       44.95       42.10     3.04 o
  -6 -10   3      150.79      149.77     4.13 o
  -5 -10   3       76.77       76.50     2.60 o
  -4 -10   3       94.12       92.40     2.76 o
  -3 -10   3       17.20        2.63     4.66 <
  -2 -10   3      103.10      102.70     2.87 o
  -1 -10   3       94.46       96.22     2.58 o
   0 -10   3       52.82       51.93     1.87 o
   1 -10   3      174.45      180.51     4.48 o
   2 -10   3      144.70      147.38     3.78 o
   3 -10   3       73.88       69.73     2.35 o
   4 -10   3       17.17       13.23     4.29 <
   5 -10   3      142.53      143.48     3.76 o
   6 -10   3       50.76       48.22     2.54 o
   7 -10   3      125.38      124.85     3.59 o
   8 -10   3       10.73       15.88    12.09 <
   9 -10   3       26.31       30.61     6.71 <
 -10  -9   3       61.98       59.34     2.95 o
  -9  -9   3      145.08      140.83     4.06 o
  -8  -9   3      235.14      236.28     6.11 o
  -7  -9   3      178.83      178.90     4.76 o
  -6  -9   3       82.47       79.70     2.78 o
  -5  -9   3      180.94      183.91     4.68 o
  -4  -9   3      136.79      135.93     3.64 o
  -3  -9   3      101.22       96.60     2.84 o
  -2  -9   3      103.64      103.86     2.82 o
  -1  -9   3       27.27       22.12     2.07 o
   0  -9   3      115.02      115.59     3.03 o
   1  -9   3      287.23      295.70     7.24 o
   2  -9   3       33.32       31.74     2.22 o
   3  -9   3       79.84       80.05     2.37 o
   4  -9   3      121.06      119.06     3.25 o
   5  -9   3      105.83      103.94     2.89 o
   6  -9   3       35.43       34.64     2.90 o
   7  -9   3       55.64       51.43     3.00 o
   8  -9   3      194.13      195.01     5.16 o
   9  -9   3       69.58       69.75     3.46 o
  10  -9   3       25.77       23.60    10.42 <
 -11  -8   3       39.54       38.99     7.01 <
 -10  -8   3       64.82       63.70     2.90 o
  -9  -8   3       45.76       44.87     3.10 o
  -8  -8   3       15.43       12.67     6.95 <
  -7  -8   3      129.54      130.66     3.62 o
  -6  -8   3       97.29       95.09     2.94 o
  -5  -8   3       74.15       68.82     2.31 o
  -4  -8   3       76.63       76.77     2.35 o
  -3  -8   3       31.21       19.63     2.42 o
  -2  -8   3      265.55      269.04     6.70 o
  -1  -8   3      394.44      410.26     9.89 o
   0  -8   3      149.04      153.57     3.83 o
   1  -8   3      276.55      286.02     6.98 o
   2  -8   3      430.43      442.44    10.80 o
   3  -8   3      279.85      282.85     7.07 o
   4  -8   3       79.09       79.85     2.34 o
   5  -8   3      180.11      182.63     4.62 o
   6  -8   3      212.95      213.73     5.42 o
   7  -8   3       11.29        5.71     8.62 <
   8  -8   3       13.50        2.46     7.95 <
   9  -8   3      128.43      127.51     3.97 o
  10  -8   3       52.84       52.21     3.71 o
 -11  -7   3       29.57       30.22     7.65 <
 -10  -7   3       55.78       59.05     3.12 o
  -9  -7   3        0.00        4.71    79.55 <
  -8  -7   3      111.60      112.16     3.39 o
  -7  -7   3      242.07      249.24     6.27 o
  -6  -7   3      183.34      185.30     4.79 o
  -5  -7   3      129.93      128.64     3.43 o
  -4  -7   3      303.93      315.17     7.66 o
  -3  -7   3      327.12      331.13     8.23 o
  -2  -7   3      196.19      197.79     4.98 o
  -1  -7   3      273.08      280.97     6.87 o
   0  -7   3      381.76      395.03     9.58 o
   1  -7   3      264.20      271.09     6.66 o
   2  -7   3       94.69       93.75     2.60 o
   3  -7   3      293.90      299.98     7.41 o
   4  -7   3      273.69      276.72     6.91 o
   5  -7   3       34.42       33.05     2.12 o
   6  -7   3       64.96       65.27     2.09 o
   7  -7   3      135.07      132.64     3.58 o
   8  -7   3       41.77       42.42     2.84 o
   9  -7   3      133.32      133.22     3.82 o
  10  -7   3       47.18       49.05     3.62 o
 -11  -6   3        0.00       11.96   109.97 <
 -10  -6   3       87.96       90.78     3.41 o
  -9  -6   3      171.04      174.12     4.65 o
  -8  -6   3       88.88       88.20     2.96 o
  -7  -6   3      106.11      103.98     3.18 o
  -6  -6   3      294.46      303.45     7.51 o
  -5  -6   3      344.88      354.82     8.67 o
  -4  -6   3      228.59      234.05     5.79 o
  -3  -6   3      256.47      262.95     6.46 o
  -2  -6   3      352.80      356.73     8.85 o
  -1  -6   3      112.90      108.87     2.94 o
   0  -6   3       71.32       70.93     2.01 o
   1  -6   3      111.84      107.78     2.94 o
   2  -6   3       36.91       33.95     1.82 o
   3  -6   3      291.11      298.67     7.33 o
   4  -6   3      163.35      165.27     4.20 o
   5  -6   3       12.72        5.15     4.70 <
   6  -6   3      166.40      169.13     4.27 o
   7  -6   3      206.34      209.91     5.28 o
   8  -6   3       28.30       26.53     3.53 o
   9  -6   3       48.53       48.00     3.41 o
  10  -6   3      198.77      202.74     5.38 o
 -11  -5   3       96.05       95.87     4.49 o
 -10  -5   3       22.06        7.83     8.94 <
  -9  -5   3       36.97       30.89     3.25 o
  -8  -5   3      104.36      104.99     3.35 o
  -7  -5   3       68.26       66.75     2.57 o
  -6  -5   3      117.85      122.60     3.33 o
  -5  -5   3      142.79      140.96     3.71 o
  -4  -5   3      285.93      289.19     7.19 o
  -3  -5   3       11.93        5.58     3.03 <
  -2  -5   3       98.01       94.68     2.57 o
  -1  -5   3      283.71      281.70     7.13 o
   0  -5   3       60.08       59.67     1.78 o
   1  -5   3      395.08      397.40     9.91 o
   2  -5   3      269.85      273.66     6.79 o
   3  -5   3      215.55      213.76     5.44 o
   4  -5   3      467.21      479.38    11.71 o
   5  -5   3      453.85      467.62    11.38 o
   6  -5   3      162.33      163.47     4.15 o
   7  -5   3      152.96      156.10     3.98 o
   8  -5   3      208.02      209.05     5.32 o
   9  -5   3       60.67       58.41     2.93 o
  10  -5   3       18.63       14.10     7.58 <
 -11  -4   3       25.09       18.74     8.71 <
 -10  -4   3       79.10       79.98     4.03 o
  -9  -4   3       71.36       73.15     2.74 o
  -8  -4   3      204.16      205.50     5.33 o
  -7  -4   3       12.46        4.90     6.66 <
  -6  -4   3       60.63       56.90     2.31 o
  -5  -4   3      237.95      242.58     6.04 o
  -4  -4   3      112.39      113.61     2.93 o
  -3  -4   3      163.82      171.87     4.14 o
  -2  -4   3       17.46        1.48     1.80 o
  -1  -4   3      211.17      203.55     5.32 o
   0  -4   3      139.68      141.00     3.55 o
   1  -4   3      148.21      149.24     3.76 o
   2  -4   3      317.56      315.09     7.96 o
   3  -4   3      281.83      281.55     7.08 o
   4  -4   3       71.16       68.31     2.02 o
   5  -4   3      251.57      253.82     6.34 o
   6  -4   3      267.15      269.02     6.74 o
   7  -4   3       88.75       87.87     2.53 o
   8  -4   3       23.79       17.31     2.99 o
   9  -4   3       60.32       59.79     2.59 o
  10  -4   3        8.80        0.56    13.78 <
 -10  -3   3       13.63        1.65    13.36 <
  -9  -3   3      114.31      115.85     4.04 o
  -8  -3   3       40.80       34.50     2.64 o
  -7  -3   3       87.52       85.87     2.70 o
  -6  -3   3       45.16       40.34     2.20 o
  -5  -3   3      123.27      126.82     3.25 o
  -4  -3   3      113.68      109.48     2.92 o
  -3  -3   3      181.67      177.71     4.58 o
  -2  -3   3      166.50      163.79     4.20 o
  -1  -3   3      142.27      146.03     3.60 o
   0  -3   3      239.30      228.20     6.01 o
   1  -3   3       61.53       62.12     1.68 o
   2  -3   3      289.83      291.05     7.27 o
   3  -3   3       59.48       55.55     1.72 o
   4  -3   3      135.40      132.26     3.49 o
   5  -3   3      138.48      136.93     3.58 o
   6  -3   3       88.03       92.09     2.46 o
   7  -3   3      201.39      208.18     5.13 o
   8  -3   3       10.67        3.15     6.87 <
   9  -3   3       99.69       98.31     2.96 o
  10  -3   3       60.45       59.19     2.89 o
 -10  -2   3       91.07       84.75     3.88 o
  -9  -2   3       29.57       24.94     5.44 <
  -8  -2   3      196.27      198.09     5.23 o
  -7  -2   3      301.41      307.97     7.65 o
  -6  -2   3       73.33       71.93     2.34 o
  -5  -2   3      121.92      123.63     3.16 o
  -4  -2   3      357.23      368.15     8.95 o
  -3  -2   3      176.85      177.82     4.45 o
  -2  -2   3      165.03      160.93     4.16 o
  -1  -2   3      146.05      139.14     3.69 o
   0  -2   3      174.73      165.51     4.40 o
   1  -2   3      252.16      245.66     6.32 o
   2  -2   3      219.02      217.45     5.50 o
   3  -2   3      173.03      164.72     4.39 o
   4  -2   3       29.75       25.71     1.61 o
   5  -2   3      250.70      256.57     6.32 o
   6  -2   3       48.18       50.49     1.81 o
   7  -2   3       86.40       85.52     2.44 o
   8  -2   3       95.93       97.47     2.74 o
   9  -2   3      105.22      104.79     2.98 o
  10  -2   3       32.78       31.89     3.76 o
  -9  -1   3      126.08      124.04     4.09 o
  -8  -1   3       28.81       29.53     4.94 <
  -7  -1   3       42.60       39.56     2.67 o
  -6  -1   3      269.20      271.24     6.83 o
  -5  -1   3      139.23      139.49     3.56 o
  -4  -1   3       36.69       26.44     1.28 o
  -3  -1   3      269.72      266.59     6.77 o
  -2  -1   3      174.50      171.30     4.40 o
  -1  -1   3      309.76      304.34     7.76 o
   0  -1   3      257.70      252.59     6.46 o
   1  -1   3      195.83      187.34     4.92 o
   2  -1   3      616.32      591.19    15.53 o
   3  -1   3      690.81      678.58    17.40 o
   4  -1   3      301.03      304.21     7.56 o
   5  -1   3      181.58      187.09     4.61 o
   6  -1   3      339.38      345.92     8.53 o
   7  -1   3      191.13      194.44     4.87 o
   8  -1   3      100.38       97.53     2.82 o
   9  -1   3       20.28       18.42     4.06 <
  10  -1   3      111.92      111.31     3.41 o
  -9   0   3       60.16       57.77     3.57 o
  -8   0   3       16.41       21.55     8.00 <
  -7   0   3      238.14      245.45     6.29 o
  -6   0   3      299.77      307.10     7.63 o
  -5   0   3       90.16       90.27     2.41 o
  -4   0   3      146.64      146.25     3.74 o
  -3   0   3      388.72      386.31     9.74 o
  -2   0   3      226.66      217.29     5.69 o
  -1   0   3       31.36       25.25     1.39 o
   0   0   3      543.27      515.73    13.67 o
   1   0   3      889.77      787.57    22.30 o
   2   0   3      266.51      257.91     6.68 o
   3   0   3      426.96      423.50    10.69 o
   4   0   3      897.10      860.47    22.53 o
   5   0   3      461.00      464.35    11.55 o
   6   0   3       52.14       48.87     1.86 o
   7   0   3      195.20      194.61     4.97 o
   8   0   3      162.81      163.28     4.23 o
   9   0   3      130.86      132.99     3.57 o
  10   0   3      137.20      137.61     3.91 o
  -8   1   3      224.49      229.43     6.02 o
  -7   1   3      167.41      167.89     4.66 o
  -6   1   3      379.58      393.17     9.65 o
  -5   1   3      581.84      593.73    14.58 o
  -4   1   3      369.24      380.61     9.25 o
  -3   1   3      189.65      196.08     4.78 o
  -2   1   3      559.18      542.13    14.09 o
  -1   1   3      604.54      575.67    15.37 o
   0   1   3      249.73      238.56     6.26 o
   1   1   3      191.20      179.28     4.80 o
   2   1   3      477.93      457.11    11.96 o
   3   1   3       44.81       41.02     1.31 o
   4   1   3      179.96      171.44     4.54 o
   5   1   3      106.43      105.62     2.76 o
   6   1   3      192.73      191.75     4.88 o
   7   1   3      180.32      184.42     4.66 o
   8   1   3      149.40      147.14     3.95 o
   9   1   3       10.97       14.53     9.58 <
  10   1   3      185.33      183.12     4.96 o
  -5   2   3      112.55      118.94     3.33 o
  -4   2   3      477.26      486.88    11.94 o
  -3   2   3      309.92      303.55     7.77 o
  -2   2   3       46.83       37.12     1.51 o
  -1   2   3      265.03      260.93     6.66 o
   0   2   3       35.26       25.07     1.65 o
   1   2   3      127.77      122.02     3.23 o
   2   2   3      423.16      408.90    10.59 o
   3   2   3      156.28      147.86     3.94 o
   4   2   3      154.33      153.32     3.90 o
   5   2   3      545.88      551.57    13.66 o
   6   2   3      321.55      325.91     8.07 o
   7   2   3      125.72      125.51     3.32 o
   8   2   3      298.54      304.03     7.54 o
   9   2   3      311.86      319.95     7.91 o
  10   2   3       58.58       56.03     2.87 o
  -5   3   3       66.75       68.54     2.18 o
  -4   3   3      285.03      289.17     7.17 o
  -3   3   3      161.97      150.72     4.11 o
  -2   3   3       17.69       13.87     1.78 o
  -1   3   3      181.92      179.37     4.59 o
   0   3   3      376.21      364.98     9.42 o
   1   3   3      239.19      230.62     6.00 o
   2   3   3      162.78      156.37     4.10 o
   3   3   3      458.28      459.31    11.47 o
   4   3   3       99.77      100.26     2.57 o
   5   3   3      100.25       98.05     2.59 o
   6   3   3      363.11      374.14     9.11 o
   7   3   3      334.26      344.29     8.40 o
   8   3   3      127.96      128.40     3.66 o
   9   3   3      154.17      153.72     4.27 o
  10   3   3      180.50      178.27     4.76 o
  -5   4   3       46.92       41.26     1.85 o
  -4   4   3       41.69       43.06     1.65 o
  -3   4   3      376.33      387.78     9.44 o
  -2   4   3      388.86      390.94     9.75 o
  -1   4   3       88.81       84.09     2.35 o
   0   4   3      222.90      216.56     5.61 o
   1   4   3      180.64      181.69     4.54 o
   2   4   3      182.69      182.93     4.60 o
   3   4   3      217.92      222.19     5.47 o
   4   4   3       53.34       52.94     1.52 o
   5   4   3       36.79       34.54     1.45 o
   6   4   3       77.41       76.95     2.12 o
   7   4   3       75.01       73.07     2.16 o
   8   4   3      148.21      148.52     3.96 o
   9   4   3       22.83       23.97     5.10 <
  10   4   3        0.00        2.15    79.33 <
  11   4   3       68.01       67.29     4.18 o
  -6   5   3      208.91      210.69     5.65 o
  -5   5   3       26.12        7.30     2.53 o
  -4   5   3       87.57       87.06     2.41 o
  -3   5   3      134.53      133.21     3.48 o
  -2   5   3      116.53      119.57     3.04 o
  -1   5   3      177.03      182.69     4.48 o
   0   5   3       64.05       61.80     1.78 o
   1   5   3       30.40        7.22     1.32 o
   2   5   3      182.25      182.14     4.60 o
   3   5   3       30.33       32.53     1.26 o
   4   5   3      316.63      321.34     7.94 o
   5   5   3      126.05      128.06     3.22 o
   6   5   3       31.43       27.77     1.62 o
   7   5   3      114.36      115.70     3.18 o
   8   5   3       55.95       55.92     2.33 o
   9   5   3      108.44      109.10     3.16 o
  10   5   3       42.38       37.59     3.38 o
  11   5   3       23.16       20.81     8.91 <
  12   5   3       61.07       56.28     4.74 o
  -6   6   3      245.19      247.94     6.37 o
  -5   6   3      353.41      364.03     8.90 o
  -4   6   3       10.25        4.34     5.62 <
  -3   6   3       22.52       18.46     2.49 o
  -2   6   3      261.61      264.33     6.57 o
  -1   6   3      136.49      132.21     3.48 o
   0   6   3      347.51      353.37     8.71 o
   1   6   3      103.86       97.23     2.70 o
   2   6   3       37.84       33.09     1.28 o
   3   6   3      290.42      298.35     7.29 o
   4   6   3      276.82      280.84     6.95 o
   5   6   3       33.05       28.81     1.55 o
   6   6   3       27.29       16.22     1.78 o
   7   6   3      152.65      151.31     4.06 o
   8   6   3       23.60       15.95     3.64 o
   9   6   3       12.87        3.76     7.25 <
  10   6   3      115.88      115.36     3.38 o
  11   6   3       85.78       87.21     4.38 o
  12   6   3       16.85        8.23    13.48 <
 -10   7   3       47.74       50.13     6.54 o
  -9   7   3        0.00        1.73   114.65 <
  -8   7   3      129.01      124.94     4.65 o
  -7   7   3       89.74       91.08     4.13 o
  -6   7   3      210.64      214.21     5.59 o
  -5   7   3       69.76       66.12     2.30 o
  -4   7   3       49.23       49.11     2.00 o
  -3   7   3      199.74      198.88     5.08 o
  -2   7   3      310.94      319.23     7.80 o
  -1   7   3      114.91      111.84     2.97 o
   0   7   3      127.57      120.81     3.27 o
   1   7   3      480.08      487.29    12.02 o
   2   7   3      298.25      306.01     7.48 o
   3   7   3       80.97       83.59     2.16 o
   4   7   3      357.61      364.33     8.97 o
   5   7   3      415.49      424.74    10.41 o
   6   7   3      147.32      150.72     3.83 o
   7   7   3      184.89      192.62     4.79 o
   8   7   3      236.73      241.24     6.10 o
   9   7   3      112.65      110.02     3.30 o
  10   7   3       35.12       31.19     3.43 o
  11   7   3       10.90        0.74    20.15 <
  12   7   3       65.75       60.91     5.06 o
 -10   8   3       97.44       92.67     5.16 o
  -9   8   3        0.00       16.49   119.45 <
  -8   8   3      143.30      144.73     4.97 o
  -7   8   3       58.07       56.68     4.61 o
  -6   8   3      132.30      130.84     3.92 o
  -5   8   3      314.57      319.26     7.96 o
  -4   8   3      430.81      441.39    10.82 o
  -3   8   3      287.18      294.67     7.24 o
  -2   8   3      323.10      331.54     8.13 o
  -1   8   3      487.83      501.65    12.22 o
   0   8   3      202.82      208.37     5.12 o
   1   8   3       20.23       11.84     2.12 o
   2   8   3      287.46      287.56     7.23 o
   3   8   3      248.66      252.06     6.26 o
   4   8   3       63.90       59.98     1.85 o
   5   8   3       47.53       46.36     1.72 o
   6   8   3      225.82      231.26     5.78 o
   7   8   3      108.51      111.06     3.07 o
   8   8   3       79.30       73.50     2.58 o
   9   8   3       79.29       78.81     2.80 o
  10   8   3       65.67       68.23     2.76 o
  11   8   3      129.08      131.40     4.78 o
  -9   9   3       37.36       36.15     8.54 <
  -8   9   3       24.68       27.46     9.64 <
  -7   9   3      189.31      194.34     5.84 o
  -6   9   3      246.84      252.67     6.52 o
  -5   9   3       96.85       94.41     2.86 o
  -4   9   3      263.71      269.27     6.69 o
  -3   9   3      438.64      457.28    11.02 o
  -2   9   3      234.97      240.99     5.96 o
  -1   9   3      184.24      188.09     4.68 o
   0   9   3      333.60      341.70     8.38 o
   1   9   3      135.12      136.45     3.49 o
   2   9   3      203.83      205.49     5.18 o
   3   9   3      183.22      181.90     4.66 o
   4   9   3       47.83       44.13     1.76 o
   5   9   3      230.62      233.10     5.83 o
   6   9   3      323.52      330.04     8.19 o
   7   9   3       72.77       71.28     2.51 o
   8   9   3       99.12       97.22     2.96 o
   9   9   3      199.77      201.38     5.28 o
  10   9   3       87.16       82.22     3.08 o
  11   9   3       31.08       30.91     7.66 <
  -9  10   3      139.50      138.31     5.55 o
  -8  10   3       73.43       70.61     5.50 o
  -7  10   3       64.47       69.04     5.45 o
  -6  10   3       37.63       39.20     4.84 o
  -5  10   3      127.74      130.99     3.54 o
  -4  10   3       35.81       32.87     2.54 o
  -3  10   3       10.33        1.85     8.06 <
  -2  10   3      185.44      186.69     4.75 o
  -1  10   3       57.86       56.54     2.05 o
   0  10   3      131.56      131.06     3.41 o
   1  10   3       23.35       19.15     2.50 o
   2  10   3       33.63       26.35     1.87 o
   3  10   3      279.76      283.64     7.05 o
   4  10   3      323.98      335.19     8.15 o
   5  10   3      172.71      173.43     4.47 o
   6  10   3      244.07      246.81     6.25 o
   7  10   3      288.71      297.44     7.35 o
   8  10   3      148.12      145.63     4.02 o
   9  10   3       59.69       59.56     2.69 o
  10  10   3       98.10      101.81     3.56 o
  11  10   3       88.76       87.42     4.62 o
  -8  11   3       69.97       63.50     6.08 o
  -7  11   3       44.52       45.54     6.87 o
  -6  11   3      103.00      107.40     3.77 o
  -5  11   3       72.56       74.82     2.68 o
  -4  11   3       12.01       15.30     7.75 <
  -3  11   3       99.91      100.71     2.88 o
  -2  11   3      217.00      219.75     5.56 o
  -1  11   3       39.69       36.17     2.17 o
   0  11   3       13.98        8.97     4.19 <
   1  11   3      240.71      246.57     6.09 o
   2  11   3      203.30      205.13     5.17 o
   3  11   3       25.56       24.18     2.32 o
   4  11   3       98.60       98.28     2.70 o
   5  11   3      201.19      209.09     5.29 o
   6  11   3       45.59       38.55     2.59 o
   7  11   3       17.15       11.60     5.81 <
   8  11   3      104.17      104.73     3.16 o
   9  11   3       71.01       64.93     2.82 o
  10  11   3       61.93       59.47     3.63 o
  -8  12   3       48.04       60.86     8.11 <
  -7  12   3       41.94       48.80     8.84 <
  -6  12   3      122.31      126.95     4.17 o
  -5  12   3        3.97       13.38    28.72 <
  -4  12   3       50.93       52.31     2.82 o
  -3  12   3       74.92       73.46     2.52 o
  -2  12   3       27.45       28.74     3.18 o
  -1  12   3      158.05      158.40     4.16 o
   0  12   3      105.05      104.40     2.96 o
   1  12   3       53.84       52.62     2.00 o
   2  12   3      123.67      121.96     3.27 o
   3  12   3      130.35      131.27     3.41 o
   4  12   3       64.30       64.02     2.04 o
   5  12   3       65.35       60.63     2.55 o
   6  12   3       21.28       23.99     4.59 <
   7  12   3       50.16       46.57     2.81 o
   8  12   3      150.99      151.04     4.16 o
   9  12   3       18.61        3.62     6.51 <
  10  12   3       35.57       26.09     7.34 <
  -6  13   3        0.00        3.61   123.71 <
  -5  13   3      156.40      155.50     4.27 o
  -4  13   3      113.85      115.04     3.34 o
  -3  13   3       10.08       10.21     9.66 <
  -2  13   3      129.99      131.26     3.55 o
  -1  13   3      124.49      126.61     3.42 o
   0  13   3       91.40       89.59     2.74 o
   1  13   3       47.62       45.75     2.40 o
   2  13   3        5.68        8.03    12.28 <
   3  13   3       59.10       59.71     2.04 o
   4  13   3      147.01      148.45     3.89 o
   5  13   3       34.85       36.45     2.87 o
   6  13   3       85.88       83.17     2.89 o
   7  13   3       43.22       41.64     3.26 o
   8  13   3       24.21       13.36     4.81 <
   9  13   3       94.81       87.80     3.20 o
  -6  14   3        0.00        5.50   120.14 <
  -5  14   3       76.00       78.61     3.18 o
  -4  14   3       66.16       58.07     3.05 o
  -3  14   3       80.68       73.17     3.01 o
  -2  14   3       47.59       48.48     2.88 o
  -1  14   3       16.46       18.81     6.53 <
   0  14   3       69.63       61.96     2.65 o
   1  14   3       52.19       50.13     2.44 o
   2  14   3      232.22      233.44     5.96 o
   3  14   3      107.75      109.81     2.94 o
   4  14   3       82.39       81.57     2.57 o
   5  14   3      229.95      230.77     5.97 o
   6  14   3      157.86      159.74     4.25 o
   7  14   3       47.96       49.03     2.86 o
   8  14   3       45.48       46.68     3.40 o
   9  14   3       57.96       62.93     4.39 o
  -5  15   3       48.81       51.32     6.08 o
  -4  15   3      160.12      163.44     4.49 o
  -3  15   3      128.50      131.49     3.83 o
  -2  15   3       15.27       15.57     9.02 <
  -1  15   3      126.14      127.20     3.61 o
   0  15   3      206.48      211.87     5.48 o
   1  15   3       44.92       45.79     3.08 o
   2  15   3       65.33       60.29     2.53 o
   3  15   3      203.86      203.29     5.26 o
   4  15   3      144.59      140.71     3.88 o
   5  15   3       56.29       53.57     2.69 o
   6  15   3       95.33       92.97     3.05 o
   7  15   3      123.54      119.30     3.58 o
  -3  16   3      202.59      203.72     5.59 o
  -2  16   3      193.24      192.62     5.23 o
  -1  16   3       72.90       67.78     3.14 o
   0  16   3      108.21      102.02     3.30 o
   1  16   3      180.23      177.44     4.81 o
   2  16   3       70.78       67.06     2.82 o
   3  16   3       31.56       34.14     4.11 o
   4  16   3       10.11       12.84     9.76 <
   5  16   3       48.92       42.94     2.92 o
   6  16   3       72.73       74.27     3.21 o
   1  17   3       25.39       26.46     8.89 <
   2  17   3       40.08       43.67     7.09 <
   3  17   3       11.64       12.15    22.30 <
   4  17   3      113.37      114.76     3.89 o
   5  17   3       84.44       84.62     5.17 o
  -3 -15   4       85.47       73.93     3.78 o
  -2 -15   4       35.61       32.08     5.54 o
  -1 -15   4       25.64       22.45     7.60 <
   0 -15   4       67.53       65.61     3.77 o
   1 -15   4      122.56      120.56     4.06 o
  -4 -14   4       10.77        9.08    13.12 <
  -3 -14   4       54.96       55.42     2.68 o
  -2 -14   4       38.46       39.81     3.10 o
  -1 -14   4       74.50       75.09     2.68 o
   0 -14   4       34.97       32.55     3.18 o
   1 -14   4       58.17       59.54     2.50 o
   2 -14   4      135.03      136.93     3.64 o
   3 -14   4       63.26       65.12     2.68 o
  -6 -13   4        6.04       16.95    34.65 <
  -5 -13   4       40.68       35.83     4.02 o
  -4 -13   4       24.26       21.59     5.63 <
  -3 -13   4       28.87       27.53     3.64 o
  -2 -13   4      153.82      158.13     4.14 o
  -1 -13   4       54.30       50.71     2.60 o
   0 -13   4       20.95       23.41     4.78 <
   1 -13   4       40.45       35.52     2.60 o
   2 -13   4       63.96       58.09     2.34 o
   3 -13   4      108.77      112.22     3.01 o
   4 -13   4      102.96      102.51     3.03 o
   5 -13   4       40.70       36.21     2.85 o
   6 -13   4       49.50       52.23     6.26 o
  -7 -12   4       53.72       53.90     3.17 o
  -6 -12   4       45.27       44.36     3.35 o
  -5 -12   4       49.86       46.65     3.16 o
  -4 -12   4       96.73       94.77     2.96 o
  -3 -12   4       13.11       13.30     7.18 <
  -2 -12   4        0.00        6.11    70.68 <
  -1 -12   4      111.62      114.54     3.19 o
   0 -12   4      131.71      137.16     3.55 o
   1 -12   4       24.99       25.75     3.21 o
   2 -12   4        9.81        4.69     8.23 <
   3 -12   4       46.18       45.25     2.32 o
   4 -12   4       79.03       77.67     2.46 o
   5 -12   4      143.35      141.86     3.86 o
   6 -12   4       50.03       43.41     2.66 o
  -8 -11   4       40.89       40.77     3.84 o
  -7 -11   4      103.27      100.13     3.30 o
  -6 -11   4       59.28       59.22     2.92 o
  -5 -11   4       61.07       59.14     2.78 o
  -4 -11   4       51.38       52.33     2.59 o
  -3 -11   4       23.58       22.19     3.49 o
  -2 -11   4       49.22       45.90     2.21 o
  -1 -11   4      167.33      169.61     4.33 o
   0 -11   4       60.41       58.06     2.05 o
   1 -11   4       17.39        3.36     4.07 <
   2 -11   4      127.66      126.76     3.41 o
   3 -11   4      130.39      129.30     3.48 o
   4 -11   4       16.79       11.32     5.45 <
   5 -11   4      105.05      103.47     2.98 o
   6 -11   4      199.95      197.59     5.22 o
   7 -11   4       99.93       95.79     3.19 o
  -9 -10   4       33.41       31.81     4.12 o
  -8 -10   4        5.40        4.78    24.90 <
  -7 -10   4       66.34       68.18     2.92 o
  -6 -10   4       67.22       67.39     2.79 o
  -5 -10   4       27.97       28.81     4.08 o
  -4 -10   4      147.48      142.71     3.93 o
  -3 -10   4      269.17      275.64     6.84 o
  -2 -10   4      130.04      128.97     3.44 o
  -1 -10   4      132.18      132.21     3.48 o
   0 -10   4      344.22      354.72     8.66 o
   1 -10   4      251.62      257.50     6.36 o
   2 -10   4      128.75      130.15     3.39 o
   3 -10   4      252.06      258.27     6.40 o
   4 -10   4      245.61      248.73     6.25 o
   5 -10   4       49.31       46.36     2.31 o
   6 -10   4        5.08        4.16    20.80 <
   7 -10   4      111.23      114.39     3.44 o
   8 -10   4       44.15       41.75     3.42 o
   9 -10   4       89.09       87.05     4.56 o
 -10  -9   4       55.53       53.79     5.79 o
  -9  -9   4      169.46      167.58     4.63 o
  -8  -9   4      145.92      148.02     4.08 o
  -7  -9   4      111.62      112.63     3.36 o
  -6  -9   4      203.56      204.88     5.34 o
  -5  -9   4      228.83      236.40     5.93 o
  -4  -9   4       53.66       51.74     2.22 o
  -3  -9   4      120.28      121.30     3.28 o
  -2  -9   4      247.80      254.62     6.28 o
  -1  -9   4      128.08      132.15     3.35 o
   0  -9   4       94.48       96.43     2.58 o
   1  -9   4      206.16      212.83     5.24 o
   2  -9   4      242.83      248.05     6.15 o
   3  -9   4       62.27       61.81     2.15 o
   4  -9   4       71.23       69.61     2.31 o
   5  -9   4      179.72      181.15     4.64 o
   6  -9   4       26.20       24.76     3.06 o
   7  -9   4      189.52      190.84     5.06 o
   8  -9   4       78.50       79.39     2.99 o
   9  -9   4       86.13       84.82     3.13 o
 -10  -8   4       76.73       77.88     2.97 o
  -9  -8   4       62.93       58.62     2.91 o
  -8  -8   4      188.26      190.33     4.99 o
  -7  -8   4      233.54      235.18     6.05 o
  -6  -8   4       94.83       93.06     2.95 o
  -5  -8   4      198.12      204.74     5.17 o
  -4  -8   4      221.76      223.64     5.66 o
  -3  -8   4       22.73        6.99     3.19 o
  -2  -8   4      130.47      129.12     3.43 o
  -1  -8   4       30.00       25.78     2.01 o
   0  -8   4       23.84       12.60     2.32 o
   1  -8   4      248.94      253.16     6.29 o
   2  -8   4      138.06      138.85     3.59 o
   3  -8   4       51.66       51.36     2.05 o
   4  -8   4      124.35      124.11     3.31 o
   5  -8   4      216.75      219.49     5.54 o
   6  -8   4       25.12       19.61     2.88 o
   7  -8   4       50.66       47.71     2.30 o
   8  -8   4      207.00      210.01     5.40 o
   9  -8   4      199.88      202.49     5.25 o
  10  -8   4       90.22       88.91     3.19 o
 -11  -7   4       62.53       58.39     5.14 o
 -10  -7   4       49.30       50.49     2.99 o
  -9  -7   4       51.90       49.81     2.87 o
  -8  -7   4       53.65       52.69     2.69 o
  -7  -7   4      104.51      102.42     3.11 o
  -6  -7   4      189.47      188.24     4.96 o
  -5  -7   4       15.38       12.99     5.57 <
  -4  -7   4       84.43       85.21     2.47 o
  -3  -7   4      175.12      178.66     4.49 o
  -2  -7   4       46.72       39.68     1.81 o
  -1  -7   4      373.61      386.67     9.38 o
   0  -7   4      242.86      247.22     6.13 o
   1  -7   4       99.71       99.29     2.67 o
   2  -7   4      337.83      347.26     8.49 o
   3  -7   4      344.75      355.08     8.68 o
   4  -7   4       62.47       58.90     2.12 o
   5  -7   4       73.30       73.21     2.28 o
   6  -7   4      186.63      190.36     4.82 o
   7  -7   4      104.20      102.58     2.92 o
   8  -7   4       45.36       46.58     2.85 o
   9  -7   4       81.52       80.05     3.03 o
  10  -7   4      102.82      101.21     3.16 o
  11  -7   4        0.00        3.48   113.31 <
 -11  -6   4       42.85       44.62     6.18 o
 -10  -6   4      111.59      111.82     3.83 o
  -9  -6   4       13.53        5.42     8.53 <
  -8  -6   4       15.90       12.44     6.06 <
  -7  -6   4      112.70      111.24     3.22 o
  -6  -6   4       85.76       83.87     2.67 o
  -5  -6   4      153.43      158.19     4.01 o
  -4  -6   4       18.44       16.60     3.06 o
  -3  -6   4      238.52      241.90     6.02 o
  -2  -6   4       12.89        7.77     3.55 <
  -1  -6   4      153.07      159.04     3.92 o
   0  -6   4      187.55      189.35     4.76 o
   1  -6   4      209.72      208.69     5.31 o
   2  -6   4       51.64       51.24     1.73 o
   3  -6   4       89.81       83.94     2.47 o
   4  -6   4      254.29      254.38     6.42 o
   5  -6   4       40.09       39.09     1.88 o
   6  -6   4      102.69      102.83     2.83 o
   7  -6   4      106.76      105.10     2.93 o
   8  -6   4       67.75       66.02     2.26 o
   9  -6   4       84.70       89.68     3.30 o
  10  -6   4       52.63       54.57     3.08 o
  11  -6   4       25.86       28.72     9.58 <
 -10  -5   4       79.84       80.72     4.25 o
  -9  -5   4        9.90        7.33    11.36 <
  -8  -5   4       53.27       51.88     2.76 o
  -7  -5   4      148.24      149.69     4.05 o
  -6  -5   4       17.00        5.89     4.38 <
  -5  -5   4      110.44      108.19     3.00 o
  -4  -5   4      126.28      127.04     3.28 o
  -3  -5   4      123.92      126.39     3.19 o
  -2  -5   4      151.45      145.08     3.86 o
  -1  -5   4       52.12       43.26     1.64 o
   0  -5   4      241.32      244.99     6.07 o
   1  -5   4       90.70       87.08     2.41 o
   2  -5   4       98.34       94.50     2.59 o
   3  -5   4      184.58      185.22     4.69 o
   4  -5   4      208.75      211.20     5.29 o
   5  -5   4      170.45      172.03     4.36 o
   6  -5   4      135.21      136.41     3.52 o
   7  -5   4      105.67      104.43     2.88 o
   8  -5   4       67.98       67.09     2.29 o
   9  -5   4      178.18      179.63     4.68 o
  10  -5   4        1.22        6.12    79.66 <
  11  -5   4       42.42       47.12     5.84 o
 -10  -4   4      102.28      101.96     4.16 o
  -9  -4   4      236.64      235.13     6.27 o
  -8  -4   4      155.61      154.74     4.22 o
  -7  -4   4      129.67      127.49     3.61 o
  -6  -4   4      289.03      296.32     7.36 o
  -5  -4   4      159.17      162.24     4.11 o
  -4  -4   4      104.83      104.15     2.78 o
  -3  -4   4       40.88       42.60     1.43 o
  -2  -4   4       83.58       78.52     2.22 o
  -1  -4   4      201.69      205.39     5.08 o
   0  -4   4      272.87      279.51     6.85 o
   1  -4   4       64.70       59.50     1.81 o
   2  -4   4       46.37       41.50     1.52 o
   3  -4   4      235.25      235.05     5.93 o
   4  -4   4       38.66       30.72     1.70 o
   5  -4   4      180.66      178.62     4.60 o
   6  -4   4      144.21      143.20     3.73 o
   7  -4   4      175.40      176.79     4.50 o
   8  -4   4       52.94       52.10     2.15 o
   9  -4   4       77.81       74.67     2.59 o
  10  -4   4      200.63      199.14     5.27 o
  11  -4   4      115.79      115.78     3.71 o
  -9  -3   4       51.86       47.87     3.27 o
  -8  -3   4      160.12      155.98     4.29 o
  -7  -3   4      130.09      126.62     3.58 o
  -6  -3   4       41.76       40.28     2.34 o
  -5  -3   4      107.64      103.31     2.92 o
  -4  -3   4       85.91       80.36     2.33 o
  -3  -3   4      288.59      294.28     7.24 o
  -2  -3   4      393.81      403.07     9.86 o
  -1  -3   4      318.08      321.78     7.97 o
   0  -3   4      535.14      534.10    13.39 o
   1  -3   4      680.54      677.97    17.08 o
   2  -3   4      282.35      289.98     7.08 o
   3  -3   4      228.23      227.02     5.74 o
   4  -3   4      347.72      350.45     8.72 o
   5  -3   4      184.25      184.46     4.70 o
   6  -3   4       30.63       28.08     2.08 o
   7  -3   4       20.10       17.44     3.07 o
   8  -3   4      205.26      205.26     5.25 o
   9  -3   4       51.67       48.32     2.38 o
  10  -3   4       30.77       27.70     3.27 o
  11  -3   4      128.63      126.81     3.89 o
  -9  -2   4       92.24       96.01     3.70 o
  -8  -2   4      146.77      146.38     4.14 o
  -7  -2   4       53.01       55.21     2.32 o
  -6  -2   4       98.52       94.91     2.83 o
  -5  -2   4      292.10      298.74     7.34 o
  -4  -2   4      248.91      250.17     6.27 o
  -3  -2   4      143.03      144.00     3.63 o
  -2  -2   4      389.72      397.71     9.76 o
  -1  -2   4      670.98      658.02    16.87 o
   0  -2   4      444.38      437.96    11.12 o
   1  -2   4      437.80      434.96    10.96 o
   2  -2   4      577.50      576.33    14.45 o
   3  -2   4      506.77      502.38    12.68 o
   4  -2   4       28.15       25.33     1.57 o
   5  -2   4      100.48       95.45     2.69 o
   6  -2   4      248.17      249.72     6.27 o
   7  -2   4      150.37      152.05     3.90 o
   8  -2   4      145.98      144.48     3.79 o
   9  -2   4       18.61       12.46     3.84 <
  10  -2   4       63.13       65.13     2.44 o
  11  -2   4      148.08      148.66     4.24 o
  -8  -1   4      198.15      197.89     5.27 o
  -7  -1   4      367.83      380.26     9.33 o
  -6  -1   4      259.47      265.09     6.59 o
  -5  -1   4      141.95      142.53     3.63 o
  -4  -1   4      422.07      436.75    10.57 o
  -3  -1   4      447.93      450.77    11.21 o
  -2  -1   4       85.77       77.35     2.23 o
  -1  -1   4      120.26      114.98     3.05 o
   0  -1   4      222.98      220.06     5.59 o
   1  -1   4      108.65      100.58     2.77 o
   2  -1   4      272.88      271.10     6.84 o
   3  -1   4       16.77        9.73     2.11 o
   4  -1   4       30.43       25.58     1.42 o
   5  -1   4      280.67      283.37     7.06 o
   6  -1   4      184.64      185.68     4.69 o
   7  -1   4       45.98       45.86     1.75 o
   8  -1   4      171.94      172.36     4.43 o
   9  -1   4      294.05      299.19     7.45 o
  10  -1   4      156.19      154.35     4.20 o
  11  -1   4       98.29      100.04     3.31 o
  -7   0   4       20.51       15.20     4.39 <
  -6   0   4      263.35      272.45     6.69 o
  -5   0   4      219.97      221.47     5.56 o
  -4   0   4       19.11       14.82     1.98 o
  -3   0   4      172.27      170.94     4.35 o
  -2   0   4      289.49      296.23     7.26 o
  -1   0   4      136.07      130.09     3.44 o
   0   0   4      296.98      293.98     7.44 o
   1   0   4       79.27       72.92     2.04 o
   2   0   4      356.30      349.68     8.92 o
   3   0   4      591.15      589.44    14.81 o
   4   0   4      423.50      432.21    10.60 o
   5   0   4      217.23      220.53     5.48 o
   6   0   4      345.46      350.71     8.67 o
   7   0   4      361.59      369.52     9.08 o
   8   0   4       79.60       82.80     2.44 o
   9   0   4        5.51        8.37    15.53 <
  10   0   4      168.40      166.55     4.60 o
  11   0   4      121.59      118.37     3.69 o
  -7   1   4      103.46      101.82     3.39 o
  -6   1   4      265.92      271.43     6.80 o
  -5   1   4       92.17       90.42     2.47 o
  -4   1   4       84.06       86.50     2.22 o
  -3   1   4      128.28      124.21     3.25 o
  -2   1   4      163.82      159.85     4.12 o
  -1   1   4      235.78      235.64     5.92 o
   0   1   4      102.88       96.85     2.62 o
   1   1   4      483.02      465.59    12.08 o
   2   1   4      211.95      207.53     5.32 o
   3   1   4      130.17      124.42     3.30 o
   4   1   4      510.41      514.18    12.77 o
   5   1   4      467.44      477.21    11.70 o
   6   1   4      133.07      133.81     3.45 o
   7   1   4      131.02      129.31     3.39 o
   8   1   4      202.80      201.61     5.19 o
   9   1   4       23.58       22.29     3.10 o
  10   1   4      147.79      147.97     4.15 o
  11   1   4       66.74       59.15     3.14 o
  -6   2   4       30.99       27.66     3.22 o
  -5   2   4      252.13      260.87     6.37 o
  -4   2   4      199.23      200.00     5.04 o
  -3   2   4      165.24      166.32     4.19 o
  -2   2   4       10.89        5.41     3.56 <
  -1   2   4      158.47      151.62     4.01 o
   0   2   4      349.69      341.76     8.76 o
   1   2   4      220.68      218.64     5.53 o
   2   2   4       63.93       60.61     1.69 o
   3   2   4      103.71       96.86     2.64 o
   4   2   4       81.98       82.77     2.13 o
   5   2   4      159.96      154.48     4.05 o
   6   2   4      289.26      292.75     7.26 o
   7   2   4       14.01        3.83     3.80 <
   8   2   4       57.52       56.89     2.21 o
   9   2   4       78.46       77.43     2.83 o
  10   2   4       30.44       30.28     4.00 o
  11   2   4      141.73      138.13     4.08 o
  -5   3   4      255.69      264.11     6.52 o
  -4   3   4       98.25       96.15     2.60 o
  -3   3   4       92.26       96.58     2.44 o
  -2   3   4      252.50      251.51     6.34 o
  -1   3   4      118.75      116.75     3.03 o
   0   3   4      128.44      125.46     3.27 o
   1   3   4       79.73       71.61     2.08 o
   2   3   4      335.18      332.28     8.39 o
   3   3   4       13.37        7.60     1.72 o
   4   3   4      125.34      126.27     3.18 o
   5   3   4      138.77      136.62     3.53 o
   6   3   4       78.47       76.70     2.16 o
   7   3   4      179.14      177.52     4.56 o
   8   3   4       88.35       86.00     2.55 o
   9   3   4       48.48       43.60     2.98 o
  10   3   4       41.98       45.55     3.31 o
  11   3   4       99.30      101.03     3.32 o
  -6   4   4       10.06        5.37    12.22 <
  -5   4   4       15.99       10.24     4.99 <
  -4   4   4      235.10      234.31     5.97 o
  -3   4   4       98.32       96.55     2.59 o
  -2   4   4      424.81      419.13    10.64 o
  -1   4   4      190.21      183.26     4.81 o
   0   4   4      128.55      119.85     3.28 o
   1   4   4      493.01      493.82    12.34 o
   2   4   4      462.40      462.64    11.57 o
   3   4   4      127.78      126.53     3.24 o
   4   4   4      220.51      221.25     5.54 o
   5   4   4      384.15      390.82     9.62 o
   6   4   4      105.33      104.72     2.77 o
   7   4   4       57.20       55.90     1.91 o
   8   4   4      134.00      131.69     3.56 o
   9   4   4      169.23      169.17     4.63 o
  10   4   4       39.72       35.49     3.67 o
  11   4   4       13.02       12.17     8.96 <
  -6   5   4       11.21        2.68    11.62 <
  -5   5   4      162.90      161.58     4.37 o
  -4   5   4      336.20      336.35     8.45 o
  -3   5   4       30.41       28.72     1.83 o
  -2   5   4       15.53        0.50     2.40 o
  -1   5   4      449.16      452.96    11.25 o
   0   5   4      410.97      415.87    10.29 o
   1   5   4      176.21      178.84     4.44 o
   2   5   4      498.18      500.70    12.47 o
   3   5   4      705.94      707.71    17.68 o
   4   5   4      305.75      316.84     7.67 o
   5   5   4      197.34      202.65     4.98 o
   6   5   4      443.28      458.41    11.11 o
   7   5   4      220.76      225.53     5.60 o
   8   5   4      151.38      154.01     4.05 o
   9   5   4       59.45       57.65     2.55 o
  10   5   4       29.19       30.54     4.57 o
  11   5   4       84.51       83.76     3.29 o
  12   5   4      112.02      110.48     4.64 o
 -10   6   4      140.73      133.59     5.15 o
  -8   6   4      117.28      114.68     4.42 o
  -7   6   4      333.18      340.38     8.78 o
  -6   6   4      384.99      392.01     9.78 o
  -5   6   4      233.50      239.05     6.00 o
  -4   6   4      292.63      295.74     7.38 o
  -3   6   4      448.75      458.04    11.25 o
  -2   6   4      213.26      213.86     5.39 o
  -1   6   4       67.58       65.31     1.88 o
   0   6   4      180.81      182.54     4.57 o
   1   6   4      338.20      345.28     8.47 o
   2   6   4       17.89        3.98     1.88 o
   3   6   4       47.00       47.83     1.48 o
   4   6   4      386.84      398.60     9.69 o
   5   6   4      166.00      169.88     4.21 o
   6   6   4      142.43      140.65     3.66 o
   7   6   4       21.99       17.37     2.54 o
   8   6   4       70.65       72.47     2.52 o
   9   6   4      200.35      200.79     5.24 o
  10   6   4      272.48      273.81     6.99 o
  11   6   4      121.93      116.24     4.54 o
  12   6   4      145.57      139.36     5.04 o
  -9   7   4      149.57      145.04     5.21 o
  -8   7   4      221.00      220.63     6.38 o
  -7   7   4      147.30      147.70     4.86 o
  -6   7   4      208.17      205.55     5.55 o
  -5   7   4      399.80      411.65    10.15 o
  -4   7   4      238.14      240.89     6.04 o
  -3   7   4       54.92       56.13     1.95 o
  -2   7   4      246.26      253.69     6.22 o
  -1   7   4      214.02      217.73     5.39 o
   0   7   4      223.73      226.56     5.63 o
   1   7   4      220.63      222.98     5.56 o
   2   7   4       63.60       57.94     1.78 o
   3   7   4      247.93      251.71     6.23 o
   4   7   4      361.56      371.06     9.07 o
   5   7   4      138.07      137.68     3.55 o
   6   7   4       50.39       50.37     1.72 o
   7   7   4      307.99      314.87     7.82 o
   8   7   4      217.31      220.17     5.63 o
   9   7   4       65.63       66.79     2.66 o
  10   7   4      154.44      156.38     4.23 o
  11   7   4      202.87      206.46     5.50 o
  12   7   4       90.61       83.10     4.71 o
  -9   8   4       34.79       33.00     8.67 <
  -8   8   4       18.40        3.40    12.73 <
  -7   8   4      114.14      112.02     4.55 o
  -6   8   4       14.90       16.40     9.41 <
  -5   8   4       66.59       62.65     2.70 o
  -4   8   4      120.86      121.48     3.25 o
  -3   8   4       78.58       78.04     2.37 o
  -2   8   4      222.77      224.02     5.67 o
  -1   8   4      123.61      122.62     3.24 o
   0   8   4       19.56       15.82     2.29 o
   1   8   4      221.70      228.44     5.60 o
   2   8   4      367.15      375.23     9.21 o
   3   8   4      158.50      164.27     4.04 o
   4   8   4      227.50      231.81     5.74 o
   5   8   4      385.64      398.37     9.67 o
   6   8   4      198.77      202.15     5.06 o
   7   8   4       93.62       94.98     2.78 o
   8   8   4      126.08      126.17     3.58 o
   9   8   4      160.25      161.31     4.35 o
  10   8   4       23.28       16.56     5.14 <
  11   8   4        7.69       12.84    18.89 <
  12   8   4       53.63       48.10     5.33 o
  -9   9   4       86.57       81.80     5.25 o
  -8   9   4       42.02       40.63     6.95 o
  -7   9   4       51.62       43.85     5.55 o
  -6   9   4       59.48       58.27     3.47 o
  -5   9   4       70.19       70.99     2.85 o
  -4   9   4      245.42      248.83     6.24 o
  -3   9   4      113.25      114.82     3.10 o
  -2   9   4       16.51       16.91     4.56 <
  -1   9   4      181.43      185.19     4.64 o
   0   9   4      256.65      261.47     6.46 o
   1   9   4       14.07        5.91     3.35 <
   2   9   4       14.86        1.81     3.18 <
   3   9   4      124.68      128.49     3.24 o
   4   9   4       26.03       22.95     2.08 o
   5   9   4       65.72       66.55     1.99 o
   6   9   4       94.17       97.56     2.78 o
   7   9   4      161.59      164.63     4.28 o
   8   9   4       26.56       23.21     3.44 o
   9   9   4       19.29       27.56     5.61 <
  10   9   4       63.38       64.80     2.94 o
  11   9   4       33.21       28.13     4.70 o
  -9  10   4       38.51       37.25     8.99 <
  -8  10   4      172.59      167.32     5.91 o
  -7  10   4       77.67       72.61     5.11 o
  -6  10   4       23.75        4.72     6.79 <
  -5  10   4      102.98      104.18     3.31 o
  -4  10   4       73.17       71.85     2.39 o
  -3  10   4      154.41      157.07     4.08 o
  -2  10   4      159.37      157.76     4.17 o
  -1  10   4       14.63       16.63     5.19 <
   0  10   4       56.63       53.82     2.01 o
   1  10   4      108.29      108.46     2.87 o
   2  10   4       96.40       97.59     2.61 o
   3  10   4      178.30      179.32     4.55 o
   4  10   4        9.35        2.32     5.98 <
   5  10   4       81.23       81.02     2.32 o
   6  10   4      205.58      209.86     5.32 o
   7  10   4       35.22       31.09     2.82 o
   8  10   4       75.76       73.87     2.65 o
   9  10   4       14.90        9.51     7.97 <
  10  10   4       18.24       14.00     7.08 <
  11  10   4       56.31       57.94     5.15 o
  -8  11   4       46.28       45.05     8.36 <
  -7  11   4      159.35      159.66     5.63 o
  -6  11   4      132.36      137.27     4.22 o
  -5  11   4       16.53       10.48    11.37 <
  -4  11   4      103.69      106.87     2.99 o
  -3  11   4      156.01      157.83     4.12 o
  -2  11   4      107.81      106.52     3.02 o
  -1  11   4      177.38      176.42     4.60 o
   0  11   4       17.35       15.01     3.96 <
   1  11   4      114.04      111.87     3.03 o
   2  11   4      219.49      223.57     5.56 o
   3  11   4       28.71       26.17     2.25 o
   4  11   4       81.36       77.11     2.35 o
   5  11   4       44.45       43.73     2.04 o
   6  11   4       80.47       77.65     2.67 o
   7  11   4       54.46       52.10     2.54 o
   8  11   4       62.97       57.20     2.68 o
   9  11   4       68.66       70.53     3.02 o
  10  11   4       61.32       61.87     3.20 o
  -8  12   4        3.91       16.71    96.70 <
  -7  12   4       29.41       30.09    11.49 <
  -6  12   4       69.69       63.00     4.02 o
  -5  12   4       86.54       84.81     3.77 o
  -4  12   4       99.39       97.23     2.94 o
  -3  12   4       88.72       90.42     2.72 o
  -2  12   4       37.88       37.81     2.53 o
  -1  12   4      122.92      123.11     3.36 o
   0  12   4      269.11      279.55     6.84 o
   1  12   4      202.60      207.04     5.21 o
   2  12   4      121.11      124.51     3.22 o
   3  12   4      293.03      298.30     7.38 o
   4  12   4      257.31      260.27     6.51 o
   5  12   4       41.97       44.87     2.68 o
   6  12   4       92.53       92.74     2.90 o
   7  12   4      154.49      156.69     4.19 o
   8  12   4       36.77       34.69     3.49 o
   9  12   4        8.55        5.13    13.72 <
  10  12   4       61.14       63.01     3.36 o
  -7  13   4       39.48       46.79     8.79 <
  -6  13   4      184.91      188.23     5.34 o
  -5  13   4      125.05      126.85     4.20 o
  -4  13   4       68.10       67.40     2.72 o
  -3  13   4      191.82      189.68     5.04 o
  -2  13   4      267.53      274.25     6.82 o
  -1  13   4      144.51      144.47     3.87 o
   0  13   4       66.96       68.04     2.59 o
   1  13   4      250.42      253.37     6.47 o
   2  13   4      149.78      150.69     3.93 o
   3  13   4       14.41        6.60     4.74 <
   4  13   4      125.75      121.51     3.33 o
   5  13   4      171.83      168.01     4.57 o
   6  13   4       21.51        8.23     4.85 <
   7  13   4       10.00       14.45    11.45 <
   8  13   4       76.07       77.42     2.91 o
   9  13   4       10.37       11.86    12.62 <
  10  13   4       70.30       73.04     4.04 o
  -6  14   4       64.32       66.98     5.79 o
  -5  14   4      217.13      214.87     6.01 o
  -4  14   4      265.48      267.23     6.83 o
  -3  14   4      103.89      100.46     3.08 o
  -2  14   4      134.84      132.27     3.69 o
  -1  14   4      256.14      258.76     6.54 o
   0  14   4       82.17       79.32     2.80 o
   1  14   4       36.50       40.04     3.09 o
   2  14   4       20.56       12.98     4.57 <
   3  14   4        4.74        1.16    15.05 <
   4  14   4      156.97      159.59     4.13 o
   5  14   4      142.31      142.91     3.87 o
   6  14   4       21.29       21.48     5.49 <
   7  14   4       64.75       61.02     2.93 o
   8  14   4      132.95      130.78     3.85 o
   9  14   4       54.05       53.07     4.56 o
  -4  15   4       35.75       31.99     4.18 o
  -3  15   4      145.94      139.94     4.18 o
  -2  15   4       35.61       34.66     3.68 o
  -1  15   4       32.05       38.09     3.90 o
   0  15   4       58.60       56.61     2.80 o
   1  15   4       11.84        7.90     9.48 <
   2  15   4      172.91      175.79     4.61 o
   3  15   4      132.96      131.68     3.66 o
   4  15   4       79.70       77.28     2.60 o
   5  15   4      198.60      197.65     5.19 o
   6  15   4      232.08      233.44     6.03 o
   7  15   4       97.89       95.30     3.08 o
  -3  16   4      104.54      105.03     3.80 o
  -2  16   4        5.39        5.69    36.51 <
  -1  16   4       36.15       37.24     3.75 o
   0  16   4      124.15      121.43     3.62 o
   1  16   4       29.10       25.13     4.52 o
   2  16   4        9.66       17.02    11.62 <
   3  16   4      141.69      135.27     4.12 o
   4  16   4      164.12      154.95     4.61 o
   5  16   4       25.86       24.09     4.30 o
   6  16   4       79.96       75.25     2.86 o
   0  17   4       15.37       21.18    17.66 <
   1  17   4       75.01       71.73     3.25 o
   2  17   4       49.26       49.34     3.63 o
   3  17   4       51.58       52.01     6.31 o
   4  17   4        0.00        1.04   113.18 <
  -2 -14   5       67.72       69.49     2.67 o
  -1 -14   5       34.93       33.88     3.43 o
   0 -14   5       35.75       25.59     3.18 o
   1 -14   5       26.17       29.10     4.30 o
   2 -14   5       52.02       52.91     3.96 o
   3 -14   5      111.32      111.85     3.57 o
  -5 -13   5        9.35       10.58    28.77 <
  -4 -13   5       25.97       17.21     5.79 <
  -3 -13   5      127.06      129.27     3.67 o
  -2 -13   5      106.70       98.77     3.14 o
  -1 -13   5       30.00       27.65     3.65 o
   0 -13   5      142.93      139.11     3.84 o
   1 -13   5      150.34      149.01     4.01 o
   2 -13   5       48.37       42.59     2.36 o
   3 -13   5       53.43       50.20     2.36 o
   4 -13   5      151.88      149.80     4.00 o
  -7 -12   5       16.31        3.01    16.28 <
  -6 -12   5       35.52       32.63     4.06 o
  -5 -12   5      159.54      158.50     4.40 o
  -4 -12   5      123.90      124.76     3.60 o
  -3 -12   5      103.28      104.04     3.07 o
  -2 -12   5      246.75      250.97     6.30 o
  -1 -12   5      256.83      266.21     6.54 o
   0 -12   5      138.33      140.10     3.72 o
   1 -12   5      160.69      165.98     4.20 o
   2 -12   5      242.08      253.01     6.16 o
   3 -12   5       65.93       65.80     2.36 o
   4 -12   5       41.90       40.39     2.52 o
   5 -12   5       43.47       47.32     2.55 o
   6 -12   5       25.45       25.44     8.05 <
  -7 -11   5      133.20      130.30     3.90 o
  -6 -11   5       22.45       24.50     5.96 <
  -5 -11   5       33.68       30.95     3.82 o
  -4 -11   5      128.55      128.51     3.68 o
  -3 -11   5      113.41      116.32     3.18 o
  -2 -11   5       55.44       57.60     2.26 o
  -1 -11   5      163.53      171.41     4.25 o
   0 -11   5      222.87      231.89     5.67 o
   1 -11   5       42.12       46.14     2.12 o
   2 -11   5        9.20        5.11     7.48 <
   3 -11   5       85.66       89.13     2.56 o
   4 -11   5       22.98       17.18     3.81 o
   5 -11   5      194.84      193.79     5.01 o
   6 -11   5      134.13      129.24     3.67 o
   7 -11   5       94.76       92.86     3.02 o
  -8 -10   5       49.77       48.48     3.33 o
  -7 -10   5       53.61       50.48     3.14 o
  -6 -10   5      108.62      110.13     3.36 o
  -5 -10   5       18.87       15.81     6.07 <
  -4 -10   5      107.29      104.67     3.25 o
  -3 -10   5       12.34        9.34     7.18 <
  -2 -10   5       15.78        9.53     4.50 <
  -1 -10   5      157.06      156.62     4.08 o
   0 -10   5      102.20       97.86     2.79 o
   1 -10   5       52.01       49.62     1.99 o
   2 -10   5       57.46       54.63     2.04 o
   3 -10   5      198.54      200.74     5.08 o
   4 -10   5      100.80      101.08     2.83 o
   5 -10   5       55.35       57.35     2.27 o
   6 -10   5      192.02      194.02     4.96 o
   7 -10   5      198.42      200.51     5.19 o
   8 -10   5       75.69       74.58     2.75 o
  -9  -9   5       19.47       11.76     6.84 <
  -8  -9   5       89.15       89.45     3.08 o
  -7  -9   5        0.00        7.87    78.44 <
  -6  -9   5       83.34       84.87     2.92 o
  -5  -9   5       38.96       36.73     3.26 o
  -4  -9   5       33.48       31.88     3.44 o
  -3  -9   5      165.67      167.26     4.33 o
  -2  -9   5      141.53      141.87     3.71 o
  -1  -9   5       10.28        2.03     5.54 <
   0  -9   5      149.20      152.69     3.86 o
   1  -9   5      269.85      277.47     6.81 o
   2  -9   5       55.61       54.01     2.00 o
   3  -9   5       14.07       12.36     4.92 <
   4  -9   5      188.51      191.79     4.84 o
   5  -9   5       97.59       94.31     2.76 o
   6  -9   5       20.62       20.50     3.81 <
   7  -9   5       74.17       76.03     2.46 o
   8  -9   5       97.65       96.70     3.07 o
   9  -9   5       30.10       35.52     4.91 o
 -10  -8   5       12.92       17.74    20.70 <
  -9  -8   5       87.66       84.51     3.07 o
  -8  -8   5       60.46       60.06     2.85 o
  -7  -8   5       35.96       34.66     3.31 o
  -6  -8   5        9.98        6.31    10.48 <
  -5  -8   5       98.31       98.38     3.03 o
  -4  -8   5       14.65        5.66     6.78 <
  -3  -8   5      112.16      112.53     3.10 o
  -2  -8   5       19.84       17.44     3.17 o
  -1  -8   5       77.50       74.92     2.23 o
   0  -8   5      146.87      150.24     3.79 o
   1  -8   5       20.48       17.08     3.03 o
   2  -8   5      203.75      207.60     5.19 o
   3  -8   5       77.45       75.10     2.31 o
   4  -8   5       33.31       29.33     2.26 o
   5  -8   5      108.31      106.09     2.97 o
   6  -8   5      135.34      134.10     3.60 o
   7  -8   5       84.94       85.46     2.56 o
   8  -8   5       54.61       54.85     2.58 o
   9  -8   5       39.08       37.70     3.19 o
 -10  -7   5       69.82       68.20     4.86 o
  -9  -7   5       97.37       98.22     3.13 o
  -8  -7   5       22.40       17.72     4.90 <
  -7  -7   5       65.92       67.89     2.66 o
  -6  -7   5       43.02       41.96     2.82 o
  -5  -7   5       83.74       83.88     2.74 o
  -4  -7   5       35.41       32.60     2.87 o
  -3  -7   5       65.22       64.65     2.20 o
  -2  -7   5      253.09      260.28     6.39 o
  -1  -7   5       94.59       91.27     2.56 o
   0  -7   5       28.48       25.11     2.02 o
   1  -7   5      144.98      146.74     3.74 o
   2  -7   5      181.12      182.54     4.63 o
   3  -7   5      125.86      122.59     3.31 o
   4  -7   5      217.26      221.75     5.53 o
   5  -7   5       15.15        6.87     4.47 <
   6  -7   5      114.88      113.04     3.11 o
   7  -7   5      208.00      210.86     5.32 o
   8  -7   5       45.91       45.18     2.30 o
   9  -7   5       83.78       82.67     2.75 o
  10  -7   5       51.23       46.07     2.99 o
 -10  -6   5      109.41      109.95     3.90 o
  -9  -6   5       77.09       74.82     2.83 o
  -8  -6   5      145.70      145.65     3.99 o
  -7  -6   5      104.74      108.61     3.10 o
  -6  -6   5       69.16       66.17     2.55 o
  -5  -6   5       48.29       49.38     2.14 o
  -4  -6   5       28.67        8.77     2.82 o
  -3  -6   5      150.57      151.18     3.90 o
  -2  -6   5      134.56      132.87     3.47 o
  -1  -6   5       70.15       66.72     2.04 o
   0  -6   5       70.27       71.28     2.01 o
   1  -6   5      214.54      216.26     5.42 o
   2  -6   5       68.34       67.60     2.01 o
   3  -6   5       78.65       78.94     2.23 o
   4  -6   5      178.63      179.90     4.56 o
   5  -6   5      261.95      263.08     6.61 o
   6  -6   5      105.51      103.17     2.84 o
   7  -6   5      117.80      115.42     3.14 o
   8  -6   5      263.64      266.11     6.69 o
   9  -6   5      115.87      114.08     3.17 o
  10  -6   5       26.30       26.78     4.49 <
  11  -6   5       36.77       34.61     4.22 o
 -10  -5   5      111.98      109.39     4.99 o
  -9  -5   5       64.35       60.71     3.45 o
  -8  -5   5       23.61       27.33     4.17 <
  -7  -5   5       15.78       14.50     5.56 <
  -6  -5   5       22.77       21.82     3.51 o
  -5  -5   5      209.58      212.79     5.36 o
  -4  -5   5      274.74      278.42     6.95 o
  -3  -5   5      211.44      219.62     5.35 o
  -2  -5   5      361.58      369.50     9.07 o
  -1  -5   5      524.02      541.78    13.12 o
   0  -5   5      246.67      255.54     6.20 o
   1  -5   5      141.65      144.22     3.62 o
   2  -5   5      349.79      352.37     8.78 o
   3  -5   5      291.35      290.76     7.33 o
   4  -5   5       48.47       44.64     1.76 o
   5  -5   5      123.98      123.13     3.24 o
   6  -5   5      236.14      236.24     5.97 o
   7  -5   5       66.44       62.81     2.07 o
   8  -5   5       26.25       22.66     2.60 o
   9  -5   5      102.55       98.73     2.90 o
  10  -5   5      104.88      103.72     3.26 o
  11  -5   5       68.39       68.97     3.39 o
  -9  -4   5       23.05       26.50     6.17 <
  -8  -4   5       76.07       71.66     3.14 o
  -7  -4   5      247.77      253.77     6.33 o
  -6  -4   5      230.67      238.01     5.90 o
  -5  -4   5      138.18      139.81     3.63 o
  -4  -4   5      269.06      278.92     6.80 o
  -3  -4   5      394.09      407.07     9.87 o
  -2  -4   5      243.95      243.79     6.14 o
  -1  -4   5      183.23      189.44     4.63 o
   0  -4   5      424.69      435.30    10.64 o
   1  -4   5      366.99      368.43     9.20 o
   2  -4   5       97.85       92.79     2.57 o
   3  -4   5      120.96      121.69     3.13 o
   4  -4   5      223.66      224.18     5.65 o
   5  -4   5       25.03       22.51     2.17 o
   6  -4   5      164.09      165.07     4.20 o
   7  -4   5       26.58       16.79     2.32 o
   8  -4   5       89.28       87.71     2.53 o
   9  -4   5      263.24      269.93     6.68 o
  10  -4   5      143.27      143.23     3.80 o
  11  -4   5       48.09       50.79     3.74 o
  -9  -3   5      277.79      276.10     7.63 o
  -8  -3   5      243.36      239.91     6.39 o
  -7  -3   5      115.85      116.74     3.21 o
  -6  -3   5      248.66      253.72     6.33 o
  -5  -3   5      373.03      380.23     9.37 o
  -4  -3   5       58.20       54.26     1.83 o
  -3  -3   5       22.72       23.45     1.71 o
  -2  -3   5      218.69      215.10     5.50 o
  -1  -3   5      108.19      102.27     2.78 o
   0  -3   5      303.51      307.76     7.61 o
   1  -3   5       89.11       89.24     2.34 o
   2  -3   5       98.56       93.93     2.57 o
   3  -3   5      214.04      213.59     5.39 o
   4  -3   5      191.38      195.85     4.84 o
   5  -3   5       39.35       36.79     1.65 o
   6  -3   5      153.60      157.67     3.96 o
   7  -3   5      336.57      342.94     8.47 o
   8  -3   5      214.11      215.53     5.45 o
   9  -3   5      140.81      140.47     3.74 o
  10  -3   5      279.90      285.27     7.14 o
  11  -3   5      260.62      264.85     6.83 o
  12  -3   5      100.66      100.81     4.36 o
  -9  -2   5       60.06       52.41     4.56 o
  -8  -2   5      154.78      153.58     4.93 o
  -7  -2   5      253.81      252.10     6.58 o
  -6  -2   5       24.55       21.18     3.02 o
  -5  -2   5      108.08      106.17     2.85 o
  -4  -2   5      236.59      241.92     5.96 o
  -3  -2   5      126.06      123.75     3.22 o
  -2  -2   5      337.79      346.24     8.46 o
  -1  -2   5      145.26      144.94     3.67 o
   0  -2   5      137.66      143.75     3.50 o
   1  -2   5      684.64      679.53    17.18 o
   2  -2   5      477.94      482.21    11.96 o
   3  -2   5      120.17      118.52     3.08 o
   4  -2   5      232.87      234.95     5.86 o
   5  -2   5      320.41      324.04     8.05 o
   6  -2   5       57.87       55.83     1.89 o
   7  -2   5       41.35       39.83     1.90 o
   8  -2   5      160.25      158.59     4.14 o
   9  -2   5      158.73      159.92     4.15 o
  10  -2   5       25.54       24.53     3.80 o
  11  -2   5       52.00       52.42     2.93 o
  12  -2   5      133.67      133.01     4.63 o
  -8  -1   5      189.92      193.37     5.54 o
  -7  -1   5       22.93       18.55     4.31 <
  -6  -1   5       86.85       86.49     2.82 o
  -5  -1   5       18.37       12.74     2.24 o
  -4  -1   5       99.55       96.69     2.61 o
  -3  -1   5      137.24      139.53     3.49 o
  -2  -1   5      125.51      121.62     3.18 o
  -1  -1   5      495.80      486.83    12.40 o
   0  -1   5      313.18      309.58     7.84 o
   1  -1   5       15.15        5.58     1.88 o
   2  -1   5      369.09      371.54     9.24 o
   3  -1   5      539.11      539.20    13.49 o
   4  -1   5       90.24       86.53     2.38 o
   5  -1   5       16.02        2.08     2.46 o
   6  -1   5      171.76      172.67     4.38 o
   7  -1   5       12.91        3.24     4.09 <
   8  -1   5      198.76      204.62     5.06 o
   9  -1   5       58.48       56.45     2.33 o
  10  -1   5       20.03       19.89     4.47 <
  11  -1   5      116.35      116.50     3.66 o
  12  -1   5       66.78       71.31     4.44 o
  -7   0   5       41.19       41.31     4.17 o
  -6   0   5       93.30       93.01     2.73 o
  -5   0   5      188.18      193.07     4.77 o
  -4   0   5       92.63       90.62     2.45 o
  -3   0   5      128.23      125.82     3.25 o
  -2   0   5      197.76      197.42     4.97 o
  -1   0   5      293.76      296.23     7.36 o
   0   0   5      132.88      125.36     3.35 o
   1   0   5      201.60      193.27     5.06 o
   2   0   5      189.52      188.69     4.76 o
   3   0   5       13.69        8.43     2.08 o
   4   0   5      241.55      246.94     6.07 o
   5   0   5       19.38       14.84     2.07 o
   6   0   5      152.21      156.45     3.90 o
   7   0   5       97.09       99.58     2.62 o
   8   0   5       72.70       75.38     2.15 o
   9   0   5      141.08      143.38     3.79 o
  10   0   5       49.10       49.27     2.38 o
  11   0   5       53.81       49.31     3.31 o
  12   0   5       39.80       37.26     5.53 o
  -7   1   5      257.06      260.56     6.88 o
  -6   1   5       97.22       96.06     3.04 o
  -5   1   5       67.39       65.72     2.08 o
  -4   1   5      144.16      144.41     3.65 o
  -3   1   5      112.11      113.33     2.85 o
  -2   1   5      229.31      232.04     5.76 o
  -1   1   5      149.85      145.79     3.78 o
   0   1   5      165.49      161.84     4.16 o
   1   1   5       43.36       36.52     1.31 o
   2   1   5      184.49      184.27     4.64 o
   3   1   5      117.94      112.11     3.01 o
   4   1   5      179.62      180.20     4.53 o
   5   1   5      153.63      153.79     3.90 o
   6   1   5      118.96      117.50     3.10 o
   7   1   5       30.02       28.14     1.81 o
   8   1   5      119.87      120.66     3.21 o
   9   1   5      206.41      208.85     5.30 o
  10   1   5       72.60       72.59     3.01 o
  11   1   5        0.00        3.34    85.73 <
  12   1   5       83.89       86.82     4.16 o
  -6   2   5      161.26      164.51     4.37 o
  -5   2   5       91.81       90.47     2.67 o
  -4   2   5      188.26      190.02     4.77 o
  -3   2   5      263.59      267.21     6.61 o
  -2   2   5      164.78      168.17     4.17 o
  -1   2   5      432.41      442.35    10.83 o
   0   2   5      679.12      663.85    17.05 o
   1   2   5      315.19      313.59     7.89 o
   2   2   5      271.63      267.87     6.81 o
   3   2   5      486.13      482.70    12.17 o
   4   2   5      183.73      181.25     4.63 o
   5   2   5       86.38       84.47     2.26 o
   6   2   5      169.24      163.80     4.31 o
   7   2   5      193.94      193.34     4.94 o
   8   2   5        9.93        8.20     7.91 <
   9   2   5       38.59       31.96     2.31 o
  10   2   5      210.68      212.49     5.59 o
  11   2   5      109.32      109.26     3.51 o
  12   2   5       38.44       33.41     6.11 o
  -6   3   5      157.74      156.39     4.48 o
  -5   3   5       88.18       85.38     2.50 o
  -4   3   5       45.54       42.21     1.83 o
  -3   3   5      363.11      373.22     9.12 o
  -2   3   5      444.22      456.21    11.13 o
  -1   3   5      297.33      302.38     7.45 o
   0   3   5      569.58      567.51    14.27 o
   1   3   5      833.77      811.17    20.93 o
   2   3   5      431.80      437.40    10.81 o
   3   3   5      180.72      184.76     4.55 o
   4   3   5      399.20      400.63     9.99 o
   5   3   5      211.75      213.80     5.32 o
   6   3   5      177.02      175.87     4.48 o
   7   3   5      170.07      168.61     4.36 o
   8   3   5       55.82       54.22     2.09 o
   9   3   5      133.92      131.60     3.65 o
  10   3   5      169.67      167.29     4.66 o
  11   3   5       16.60        9.22     8.68 <
  12   3   5        0.00       12.12   106.14 <
  -6   4   5      163.18      163.05     4.65 o
  -5   4   5      354.05      359.71     8.97 o
  -4   4   5      199.64      202.67     5.11 o
  -3   4   5       19.67       14.48     2.09 o
  -2   4   5      288.74      290.50     7.25 o
  -1   4   5      373.88      384.25     9.36 o
   0   4   5       32.55       35.49     1.47 o
   1   4   5      126.11      121.26     3.23 o
   2   4   5      300.42      308.64     7.53 o
   3   4   5      188.77      191.01     4.75 o
   4   4   5      171.69      169.63     4.33 o
   5   4   5      193.49      189.95     4.88 o
   6   4   5       20.72       21.57     2.26 o
   7   4   5      303.21      307.05     7.63 o
   8   4   5      338.89      341.29     8.53 o
   9   4   5      163.93      164.18     4.53 o
  10   4   5      174.21      170.37     4.81 o
  11   4   5      262.99      268.44     6.86 o
  12   4   5      151.84      150.68     4.86 o
  -6   5   5      165.07      164.82     4.76 o
  -5   5   5       29.96       32.81     2.95 o
  -4   5   5      186.83      195.56     4.81 o
  -3   5   5      187.55      190.31     4.76 o
  -2   5   5      123.91      122.24     3.21 o
  -1   5   5      128.95      134.09     3.35 o
   0   5   5       26.82       17.77     1.71 o
   1   5   5      198.04      200.09     4.99 o
   2   5   5      498.09      508.71    12.47 o
   3   5   5      251.87      256.29     6.33 o
   4   5   5      139.56      142.31     3.55 o
   5   5   5      421.15      432.13    10.55 o
   6   5   5      290.53      296.83     7.31 o
   7   5   5      106.07      105.87     2.82 o
   8   5   5      188.54      191.87     4.83 o
   9   5   5      265.08      267.87     6.79 o
  10   5   5       78.74       79.40     3.18 o
  11   5   5       22.70       19.69     6.62 <
  12   5   5      138.07      143.06     4.66 o
 -10   6   5       18.51        4.95    13.17 <
  -9   6   5       64.92       72.27     5.15 o
  -8   6   5       68.98       66.57     4.57 o
  -7   6   5      124.43      120.33     4.49 o
  -6   6   5       44.66       45.27     3.23 o
  -5   6   5       28.35       23.81     3.33 o
  -4   6   5      160.28      160.63     4.26 o
  -3   6   5      106.57      104.77     2.84 o
  -2   6   5       86.29       88.92     2.37 o
  -1   6   5      142.08      140.69     3.66 o
   0   6   5      376.98      380.76     9.44 o
   1   6   5      103.86      107.79     2.68 o
   2   6   5      193.75      197.21     4.88 o
   3   6   5      513.75      532.38    12.86 o
   4   6   5      347.05      358.02     8.70 o
   5   6   5      165.97      167.14     4.22 o
   6   6   5      246.20      254.81     6.21 o
   7   6   5      203.33      206.87     5.16 o
   8   6   5        7.80        8.65    11.65 <
   9   6   5       58.07       50.04     2.55 o
  10   6   5       34.67       31.33     3.24 o
  11   6   5       33.25       28.82     4.79 o
  12   6   5      125.54      120.04     4.81 o
 -10   7   5       43.58       41.16     7.10 o
  -9   7   5       49.89       48.30     5.75 o
  -8   7   5       75.74       68.19     4.77 o
  -7   7   5       48.78       47.57     5.04 o
  -6   7   5      240.32      241.97     6.32 o
  -5   7   5      122.95      124.47     3.49 o
  -4   7   5       43.51       39.66     2.80 o
  -3   7   5      130.84      131.88     3.45 o
  -2   7   5      105.79      106.09     2.84 o
  -1   7   5      158.33      159.23     4.06 o
   0   7   5      124.44      126.25     3.20 o
   1   7   5      105.42      108.04     2.73 o
   2   7   5       30.32       24.58     1.45 o
   3   7   5       82.00       82.02     2.19 o
   4   7   5      130.48      133.17     3.36 o
   5   7   5      244.55      250.12     6.16 o
   6   7   5       75.81       72.41     2.18 o
   7   7   5       27.59       27.63     2.39 o
   8   7   5      147.47      147.16     4.00 o
   9   7   5       51.97       48.13     2.70 o
  10   7   5      160.38      162.48     4.36 o
  11   7   5       66.68       60.02     3.40 o
  12   7   5       70.18       63.80     4.89 o
  -9   8   5       83.07       83.29     5.37 o
  -8   8   5       30.86       32.78     7.82 <
  -7   8   5       77.13       74.47     4.65 o
  -6   8   5      101.36       98.85     3.51 o
  -5   8   5      128.18      130.83     3.65 o
  -4   8   5      124.86      122.92     3.57 o
  -3   8   5       96.94       97.28     2.73 o
  -2   8   5       18.51       10.54     3.89 <
  -1   8   5      113.35      111.03     3.06 o
   0   8   5      240.80      242.88     6.06 o
   1   8   5      263.63      273.69     6.63 o
   2   8   5       23.26       19.29     1.81 o
   3   8   5       56.28       49.98     1.75 o
   4   8   5      205.35      209.26     5.20 o
   5   8   5       43.40       41.40     1.68 o
   6   8   5      205.11      209.69     5.20 o
   7   8   5       22.35       14.24     3.18 o
   8   8   5       23.14       18.72     4.52 <
   9   8   5       92.69       93.09     3.01 o
  10   8   5       63.05       60.80     2.86 o
  11   8   5       72.74       70.09     2.96 o
  12   8   5       66.76       59.85     4.80 o
  -9   9   5      147.00      147.43     5.53 o
  -8   9   5      135.80      131.77     5.28 o
  -7   9   5       21.97       13.67    12.07 <
  -6   9   5       42.72       42.25     4.29 o
  -5   9   5      165.83      170.00     4.50 o
  -4   9   5       85.55       86.86     2.95 o
  -3   9   5      193.85      195.19     5.00 o
  -2   9   5       59.76       56.34     2.16 o
  -1   9   5       53.51       48.63     2.17 o
   0   9   5      329.35      338.19     8.30 o
   1   9   5      188.55      185.92     4.79 o
   2   9   5      149.00      148.47     3.82 o
   3   9   5      151.91      152.87     3.90 o
   4   9   5      238.77      246.61     6.03 o
   5   9   5       15.10        5.37     3.38 <
   6   9   5       29.90       27.17     2.28 o
   7   9   5      146.46      146.24     4.01 o
   8   9   5      113.22      111.86     3.34 o
   9   9   5       18.02       10.07     6.53 <
  10   9   5       60.38       62.49     3.01 o
  11   9   5      121.17      123.56     3.65 o
  -8  10   5       53.61       34.29     7.04 o
  -7  10   5       75.25       69.43     5.58 o
  -6  10   5      116.23      112.30     3.93 o
  -5  10   5      114.27      113.73     3.50 o
  -4  10   5       16.46       11.93     7.23 <
  -3  10   5       96.08       96.56     2.79 o
  -2  10   5      300.68      305.50     7.62 o
  -1  10   5      210.46      213.62     5.39 o
   0  10   5       68.10       68.42     2.25 o
   1  10   5      374.32      381.60     9.40 o
   2  10   5      395.08      408.92     9.91 o
   3  10   5      144.38      147.45     3.73 o
   4  10   5      153.52      154.28     3.95 o
   5  10   5      280.40      287.95     7.07 o
   6  10   5      116.30      116.52     3.13 o
   7  10   5       46.40       44.24     2.47 o
   8  10   5      100.34      101.62     3.19 o
   9  10   5       88.58       86.70     3.10 o
  10  10   5       89.36       87.55     3.17 o
  11  10   5       61.54       59.14     3.18 o
  -8  11   5      181.81      184.81     6.16 o
  -7  11   5      196.06      203.64     6.33 o
  -6  11   5      120.24      119.64     4.05 o
  -5  11   5      169.02      182.96     4.92 o
  -4  11   5      305.93      309.44     7.85 o
  -3  11   5      140.02      138.74     3.75 o
  -2  11   5       70.92       62.82     2.39 o
  -1  11   5      247.79      250.39     6.31 o
   0  11   5      175.58      176.04     4.56 o
   1  11   5       27.02       23.69     3.06 o
   2  11   5       97.56       95.27     2.63 o
   3  11   5      264.25      269.44     6.67 o
   4  11   5       96.12       93.91     2.64 o
   5  11   5       27.31       23.70     2.66 o
   6  11   5      124.78      126.69     3.47 o
   7  11   5       48.31       45.93     2.58 o
   8  11   5      182.58      180.23     4.92 o
   9  11   5      130.50      126.38     3.84 o
  10  11   5       38.99       35.98     4.11 o
  11  11   5      145.48      146.22     4.49 o
  -7  12   5      174.71      177.78     6.05 o
  -6  12   5      295.47      299.25     7.79 o
  -5  12   5      160.70      157.63     4.79 o
  -4  12   5      112.32      114.89     3.57 o
  -3  12   5      231.65      231.76     5.94 o
  -2  12   5       92.54       90.15     2.77 o
  -1  12   5      115.12      115.74     3.20 o
   0  12   5       34.67       30.45     2.61 o
   1  12   5       17.15        8.85     5.27 <
   2  12   5      173.31      174.80     4.51 o
   3  12   5      207.50      209.30     5.28 o
   4  12   5       22.30       20.98     3.06 o
   5  12   5       56.42       54.87     2.14 o
   6  12   5      157.65      158.52     4.23 o
   7  12   5       74.63       72.22     2.70 o
   8  12   5       37.97       36.12     3.25 o
   9  12   5      153.41      154.54     4.36 o
  10  12   5      179.04      177.15     4.95 o
  -6  13   5        8.07        5.65    29.17 <
  -5  13   5      104.75      108.31     3.99 o
  -4  13   5       54.10       52.55     3.38 o
  -3  13   5       46.26       44.65     2.70 o
  -2  13   5       10.99        7.54     9.28 <
  -1  13   5        0.00        1.71    68.41 <
   0  13   5      210.59      210.30     5.46 o
   1  13   5      245.01      247.22     6.29 o
   2  13   5       87.69       88.78     2.68 o
   3  13   5      205.13      205.17     5.22 o
   4  13   5      287.69      290.27     7.27 o
   5  13   5      148.91      147.75     4.04 o
   6  13   5       85.41       82.73     2.82 o
   7  13   5      152.70      155.59     4.17 o
   8  13   5      101.15       99.54     3.17 o
   9  13   5       16.98        1.83     8.56 <
  10  13   5        6.62       13.30    30.58 <
  -6  14   5       56.83       54.88     4.83 o
  -5  14   5       83.69       81.60     4.00 o
  -4  14   5       10.67       11.87    15.32 <
  -3  14   5       14.12       13.80     7.59 <
  -2  14   5      138.90      138.23     3.78 o
  -1  14   5       72.83       70.46     2.58 o
   0  14   5       38.17       41.05     3.25 o
   1  14   5      113.05      110.65     3.29 o
   2  14   5      188.48      191.29     4.91 o
   3  14   5       69.41       63.90     2.54 o
   4  14   5       33.57       31.26     2.44 o
   5  14   5      145.31      145.77     3.92 o
   6  14   5       88.90       85.31     2.97 o
   7  14   5       11.08       15.69    10.58 <
   8  14   5       26.03       28.76     4.87 <
   9  14   5       56.67       52.27     3.59 o
  -5  15   5       22.23       13.38    15.54 <
  -4  15   5       93.99       90.45     3.99 o
  -3  15   5        0.00        3.43    74.68 <
  -2  15   5       10.85       18.76     9.80 <
  -1  15   5       98.17       95.74     3.12 o
   0  15   5       75.68       72.82     2.85 o
   1  15   5       48.36       44.35     2.70 o
   2  15   5       45.98       44.68     2.60 o
   3  15   5       10.64       13.47    10.15 <
   4  15   5       48.71       45.07     3.60 o
   5  15   5       85.14       84.81     2.82 o
   6  15   5       16.18       12.93     6.75 <
   7  15   5        9.72        1.99    13.85 <
   8  15   5       67.81       69.61     5.04 o
  -3  16   5       51.52       56.64     4.05 o
  -2  16   5       56.37       55.29     3.04 o
  -1  16   5       14.09        1.97     8.83 <
   0  16   5       66.44       72.14     2.90 o
   1  16   5      117.32      117.70     3.38 o
   2  16   5        0.00        5.79    75.15 <
   3  16   5       36.26       30.83     3.20 o
   4  16   5       27.11       30.97     5.59 <
   5  16   5       32.45       22.69     6.57 <
   6  16   5       86.93       81.60     2.92 o
   7  16   5        0.00        3.55    99.02 <
   1  17   5       70.31       72.87     2.76 o
   2  17   5      178.44      181.84     4.73 o
   3  17   5      116.39      112.66     4.89 o
   4  17   5       26.69       23.50    10.31 <
  -1 -14   6       91.64       96.06     3.72 o
   0 -14   6      138.77      142.72     5.10 o
  -5 -13   6       70.06       72.89     4.88 o
  -3 -13   6      103.00      101.28     3.47 o
  -2 -13   6      131.05      134.73     3.76 o
  -1 -13   6       11.51       15.19     9.27 <
   0 -13   6       52.80       48.81     2.46 o
   1 -13   6       29.73       34.79     3.51 o
   2 -13   6       26.82       21.82     3.52 o
   3 -13   6      179.39      176.99     4.68 o
   4 -13   6      115.81      114.22     4.07 o
  -6 -12   6       36.53       36.20     7.32 <
  -5 -12   6       17.37       10.61     7.10 <
  -4 -12   6       40.67       41.87     3.42 o
  -3 -12   6       99.37       94.31     3.15 o
  -2 -12   6      111.43      106.69     3.23 o
  -1 -12   6       26.70       24.76     3.26 o
   0 -12   6       60.07       58.12     2.31 o
   1 -12   6      177.60      175.98     4.61 o
   2 -12   6       56.50       55.48     2.32 o
   3 -12   6       27.42       28.39     3.35 o
   4 -12   6      147.82      151.30     3.93 o
   5 -12   6      134.67      137.16     3.62 o
   6 -12   6       43.01       45.56     6.89 o
  -7 -11   6       11.58       17.48    25.12 <
  -6 -11   6       48.15       50.74     3.37 o
  -5 -11   6       72.63       74.11     2.89 o
  -4 -11   6       69.90       66.51     2.82 o
  -3 -11   6       14.29       19.09     7.98 <
  -2 -11   6       83.81       83.75     2.62 o
  -1 -11   6      182.97      185.60     4.72 o
   0 -11   6       61.42       60.90     2.25 o
   1 -11   6       36.07       38.01     2.35 o
   2 -11   6      137.27      138.74     3.63 o
   3 -11   6       87.35       85.86     2.58 o
   4 -11   6       80.33       76.42     2.55 o
   5 -11   6       13.18        1.69     7.18 <
   6 -11   6      111.81      112.90     3.11 o
  -8 -10   6       33.12       27.73     6.21 <
  -7 -10   6       39.10       39.34     3.88 o
  -6 -10   6       60.60       60.46     3.03 o
  -5 -10   6      130.91      132.52     3.78 o
  -4 -10   6       42.22       37.16     3.14 o
  -3 -10   6       12.79        4.78     9.73 <
  -2 -10   6       87.93       88.65     2.65 o
  -1 -10   6       32.58       30.50     2.50 o
   0 -10   6      137.08      140.74     3.59 o
   1 -10   6      113.56      112.66     3.06 o
   2 -10   6       32.25       30.71     2.39 o
   3 -10   6      105.90      105.52     2.92 o
   4 -10   6      138.13      137.38     3.66 o
   5 -10   6       88.98       89.64     2.66 o
   6 -10   6       94.70       96.68     2.78 o
   7 -10   6       15.50       14.03     6.68 <
  -9  -9   6       35.57       34.46     8.48 <
  -8  -9   6       45.13       44.67     3.38 o
  -7  -9   6      100.17       99.69     3.27 o
  -6  -9   6       16.64       25.42     7.62 <
  -5  -9   6       67.00       63.86     2.87 o
  -4  -9   6      207.51      210.30     5.51 o
  -3  -9   6      132.70      138.13     3.72 o
  -2  -9   6       16.56       15.31     4.43 <
  -1  -9   6       58.37       55.55     2.00 o
   0  -9   6       80.97       81.56     2.34 o
   1  -9   6      124.51      125.89     3.30 o
   2  -9   6      179.27      181.83     4.60 o
   3  -9   6       55.63       50.43     2.10 o
   4  -9   6       77.24       73.16     2.40 o
   5  -9   6      185.89      183.94     4.79 o
   6  -9   6       76.25       72.29     2.44 o
   7  -9   6       68.20       71.38     2.46 o
   8  -9   6       15.56       12.70     7.12 <
   9  -9   6       57.20       54.72     5.39 o
  -9  -8   6       58.95       62.82     3.44 o
  -8  -8   6       18.30       16.17     6.61 <
  -7  -8   6       20.82       23.53     5.61 <
  -6  -8   6       40.23       39.61     3.17 o
  -5  -8   6       48.02       42.67     2.88 o
  -4  -8   6      134.07      138.04     3.76 o
  -3  -8   6       10.19       12.60     9.60 <
  -2  -8   6       26.91       25.52     2.50 o
  -1  -8   6      172.46      173.99     4.42 o
   0  -8   6      184.61      190.38     4.71 o
   1  -8   6       21.99       19.59     2.91 o
   2  -8   6      186.20      188.26     4.76 o
   3  -8   6      280.04      285.94     7.07 o
   4  -8   6      103.40       97.20     2.86 o
   5  -8   6       86.28       82.06     2.53 o
   6  -8   6      208.56      206.88     5.35 o
   7  -8   6      159.84      159.08     4.19 o
   8  -8   6       13.59       11.23     7.30 <
   9  -8   6       37.02       33.60     3.31 o
  -9  -7   6       13.77       22.06    13.32 <
  -8  -7   6       13.11        2.39     9.10 <
  -7  -7   6      113.55      113.77     3.36 o
  -6  -7   6      174.95      179.61     4.67 o
  -5  -7   6      102.88      103.89     3.11 o
  -4  -7   6      165.27      166.20     4.35 o
  -3  -7   6      365.62      378.54     9.23 o
  -2  -7   6      300.15      310.61     7.56 o
  -1  -7   6      145.27      151.33     3.74 o
   0  -7   6      319.31      329.47     8.03 o
   1  -7   6      283.57      286.70     7.15 o
   2  -7   6      116.12      115.41     3.09 o
   3  -7   6       93.10       96.35     2.57 o
   4  -7   6      204.39      204.44     5.20 o
   5  -7   6       81.69       78.84     2.38 o
   6  -7   6       95.19       95.66     2.72 o
   7  -7   6       51.55       50.01     2.30 o
   8  -7   6       64.05       62.28     2.32 o
   9  -7   6       55.20       53.08     2.37 o
  10  -7   6       48.46       47.57     3.17 o
  -9  -6   6      152.65      151.73     5.43 o
  -8  -6   6      156.46      163.20     4.25 o
  -7  -6   6       49.07       49.05     2.71 o
  -6  -6   6      109.27      109.07     3.19 o
  -5  -6   6      247.07      251.78     6.30 o
  -4  -6   6      119.85      120.78     3.29 o
  -3  -6   6       91.09       91.77     2.68 o
  -2  -6   6      253.81      260.01     6.40 o
  -1  -6   6      277.80      286.37     6.99 o
   0  -6   6      196.62      202.73     4.97 o
   1  -6   6      116.23      114.72     3.02 o
   2  -6   6      227.92      228.88     5.76 o
   3  -6   6       42.10       38.54     1.82 o
   4  -6   6      214.99      219.45     5.45 o
   5  -6   6       71.47       70.65     2.17 o
   6  -6   6      141.00      143.15     3.68 o
   7  -6   6      298.02      301.36     7.52 o
   8  -6   6      230.00      233.60     5.85 o
   9  -6   6       95.72       93.59     2.78 o
  10  -6   6      142.34      141.44     3.97 o
 -10  -5   6      178.10      171.01     5.86 o
  -9  -5   6       98.41       96.52     4.77 o
  -8  -5   6      123.85      126.52     3.89 o
  -7  -5   6      180.72      180.54     4.76 o
  -6  -5   6       13.87        1.87     7.16 <
  -5  -5   6       83.98       83.39     2.52 o
  -4  -5   6       53.91       45.88     2.17 o
  -3  -5   6       28.47       21.58     2.38 o
  -2  -5   6      209.98      213.26     5.31 o
  -1  -5   6       73.22       74.22     2.03 o
   0  -5   6      156.57      154.73     3.98 o
   1  -5   6      152.51      150.73     3.89 o
   2  -5   6      136.62      135.65     3.51 o
   3  -5   6       49.95       46.61     1.79 o
   4  -5   6      129.35      128.90     3.37 o
   5  -5   6      374.92      386.10     9.41 o
   6  -5   6      305.41      313.10     7.69 o
   7  -5   6      182.03      182.66     4.66 o
   8  -5   6      277.01      282.95     7.00 o
   9  -5   6      284.71      291.34     7.19 o
  10  -5   6      108.07      106.37     3.09 o
  11  -5   6       69.10       67.23     3.11 o
 -10  -4   6       66.35       61.24     5.39 o
  -9  -4   6      109.75      101.67     4.76 o
  -8  -4   6        0.00        4.38   105.68 <
  -7  -4   6        0.00        1.83    66.07 <
  -6  -4   6      110.95      111.17     3.13 o
  -5  -4   6       68.52       66.41     2.22 o
  -4  -4   6      323.30      332.62     8.15 o
  -3  -4   6      133.02      132.42     3.48 o
  -2  -4   6       66.24       63.43     1.91 o
  -1  -4   6      380.14      395.48     9.53 o
   0  -4   6      323.71      327.04     8.12 o
   1  -4   6       44.42       37.76     1.56 o
   2  -4   6      131.03      127.25     3.37 o
   3  -4   6      316.50      323.01     7.95 o
   4  -4   6       80.50       73.49     2.25 o
   5  -4   6       66.80       65.81     2.01 o
   6  -4   6      176.47      172.84     4.51 o
   7  -4   6      198.94      197.91     5.06 o
   8  -4   6       26.63       20.80     2.49 o
   9  -4   6       69.69       66.18     2.26 o
  10  -4   6      109.51      107.15     3.08 o
  11  -4   6        0.00        2.57    87.99 <
  -9  -3   6       16.27        9.62    14.12 <
  -8  -3   6       73.05       65.86     4.42 o
  -7  -3   6       57.57       59.29     3.04 o
  -6  -3   6       69.95       68.50     2.35 o
  -5  -3   6       88.95       91.46     2.59 o
  -4  -3   6       60.72       59.95     1.95 o
  -3  -3   6      199.80      202.16     5.08 o
  -2  -3   6      205.65      197.17     5.19 o
  -1  -3   6       34.58       37.41     1.46 o
   0  -3   6      137.62      135.95     3.51 o
   1  -3   6      334.28      338.72     8.38 o
   2  -3   6       24.60       12.02     1.82 o
   3  -3   6       80.32       79.20     2.17 o
   4  -3   6      233.39      234.15     5.88 o
   5  -3   6      100.87       98.79     2.68 o
   6  -3   6      183.90      186.95     4.68 o
   7  -3   6       38.91       39.64     2.02 o
   8  -3   6       71.06       69.18     2.21 o
   9  -3   6      106.80      107.77     2.96 o
  10  -3   6      120.37      122.30     3.44 o
  11  -3   6       40.51       32.72     3.20 o
  12  -3   6        9.95       11.94    17.25 <
  -9  -2   6       23.06        8.09     9.25 <
  -8  -2   6       27.40       17.51     7.51 <
  -7  -2   6       98.59      100.76     4.03 o
  -6  -2   6       74.11       73.34     2.77 o
  -5  -2   6      123.30      121.47     3.23 o
  -4  -2   6       87.98       87.26     2.38 o
  -3  -2   6      267.91      272.34     6.74 o
  -2  -2   6       28.72       27.22     1.32 o
  -1  -2   6       14.59        1.73     1.89 o
   0  -2   6      249.77      253.90     6.27 o
   1  -2   6      127.57      126.38     3.26 o
   2  -2   6      207.02      204.78     5.22 o
   3  -2   6       14.93        9.95     2.49 o
   4  -2   6      139.03      139.48     3.55 o
   5  -2   6      164.63      164.78     4.19 o
   6  -2   6      244.28      253.48     6.18 o
   7  -2   6       71.66       68.36     2.19 o
   8  -2   6       45.06       43.06     2.01 o
   9  -2   6      103.96      103.05     2.88 o
  10  -2   6       38.36       35.33     3.05 o
  11  -2   6      134.98      135.06     3.77 o
  12  -2   6       20.94       20.28     8.08 <
  -9  -1   6      165.15      161.70     5.23 o
  -8  -1   6       85.66       76.35     4.07 o
  -7  -1   6       74.92       75.05     4.01 o
  -6  -1   6       57.92       64.70     3.81 o
  -5  -1   6       37.19       33.73     1.63 o
  -4  -1   6      174.32      176.83     4.42 o
  -3  -1   6      168.94      170.73     4.28 o
  -2  -1   6       92.66       93.73     2.40 o
  -1  -1   6       47.66       42.71     1.36 o
   0  -1   6       72.24       74.12     1.91 o
   1  -1   6      165.61      161.15     4.18 o
   2  -1   6      118.28      118.88     3.03 o
   3  -1   6      243.75      243.70     6.13 o
   4  -1   6      250.04      254.54     6.29 o
   5  -1   6       54.45       51.88     1.74 o
   6  -1   6      254.60      255.65     6.44 o
   7  -1   6      328.86      333.75     8.27 o
   8  -1   6      161.65      162.89     4.18 o
   9  -1   6       15.85       12.70     5.65 <
  10  -1   6      111.50      110.33     3.22 o
  11  -1   6       64.65       63.03     2.48 o
  12  -1   6      112.49      112.44     3.70 o
  -8   0   6       97.38       95.62     4.03 o
  -7   0   6       22.00       11.42     7.36 <
  -6   0   6      171.92      175.99     5.00 o
  -5   0   6      259.51      263.77     6.57 o
  -4   0   6      171.30      178.13     4.36 o
  -3   0   6      373.97      388.59     9.37 o
  -2   0   6      508.52      520.36    12.72 o
  -1   0   6      308.22      310.65     7.72 o
   0   0   6      290.26      285.78     7.27 o
   1   0   6      421.36      424.55    10.55 o
   2   0   6      203.77      203.33     5.12 o
   3   0   6       44.37       41.43     1.38 o
   4   0   6      207.12      206.68     5.23 o
   5   0   6      355.00      355.50     8.90 o
   6   0   6      113.79      114.77     3.00 o
   7   0   6       39.40       35.00     1.84 o
   8   0   6      297.30      298.52     7.49 o
   9   0   6      142.46      139.36     3.77 o
  10   0   6       58.33       56.15     2.30 o
  11   0   6       30.59       31.76     4.90 o
  12   0   6       45.88       45.81     3.83 o
  -7   1   6       76.10       77.70     3.62 o
  -6   1   6       52.01       51.79     2.76 o
  -5   1   6      350.95      362.93     8.86 o
  -4   1   6      427.04      444.66    10.74 o
  -3   1   6      276.59      283.03     6.93 o
  -2   1   6      404.41      415.26    10.12 o
  -1   1   6      624.31      624.44    15.65 o
   0   1   6      404.62      410.68    10.13 o
   1   1   6      109.78      109.21     2.80 o
   2   1   6      287.64      287.38     7.21 o
   3   1   6      294.32      291.32     7.38 o
   4   1   6      183.08      179.08     4.62 o
   5   1   6      210.47      210.56     5.31 o
   6   1   6       80.13       74.40     2.21 o
   7   1   6      110.73      111.08     2.91 o
   8   1   6      224.01      224.08     5.68 o
   9   1   6       66.65       64.26     2.27 o
  10   1   6       22.19       23.37     4.16 <
  11   1   6      142.93      147.60     4.18 o
  12   1   6      127.60      124.67     3.94 o
  -6   2   6      259.89      263.54     6.71 o
  -5   2   6       29.82       32.95     2.78 o
  -4   2   6      175.15      179.72     4.49 o
  -3   2   6      372.42      377.60     9.34 o
  -2   2   6       67.12       63.32     1.80 o
  -1   2   6      103.69       98.45     2.65 o
   0   2   6      236.30      230.73     5.93 o
   1   2   6       52.66       54.07     1.49 o
   2   2   6      280.13      279.83     7.02 o
   3   2   6      163.55      160.46     4.13 o
   4   2   6       45.68       40.86     1.44 o
   5   2   6      237.04      241.55     5.96 o
   6   2   6      377.19      381.56     9.46 o
   7   2   6      215.28      214.55     5.45 o
   8   2   6      178.60      183.32     4.57 o
   9   2   6      338.16      344.15     8.54 o
  10   2   6      267.39      269.36     6.81 o
  11   2   6       88.39       90.76     3.33 o
  12   2   6      148.40      149.71     4.35 o
  -6   3   6      155.82      158.64     4.27 o
  -5   3   6      246.40      253.55     6.29 o
  -4   3   6       69.87       70.61     2.05 o
  -3   3   6      219.28      221.08     5.54 o
  -2   3   6       31.87       24.81     1.67 o
  -1   3   6      266.37      273.82     6.68 o
   0   3   6      548.11      559.38    13.71 o
   1   3   6      413.54      415.14    10.35 o
   2   3   6      152.36      151.63     3.85 o
   3   3   6      422.58      432.07    10.58 o
   4   3   6      416.65      423.03    10.43 o
   5   3   6       14.59       11.25     2.21 o
   6   3   6       88.84       86.49     2.39 o
   7   3   6      277.41      281.29     7.00 o
   8   3   6      136.96      139.21     3.70 o
   9   3   6        0.00        3.93    70.29 <
  10   3   6      172.29      169.40     4.74 o
  11   3   6      180.52      183.00     4.97 o
  12   3   6       34.10       35.84     5.05 o
  -6   4   6      107.24      114.64     3.68 o
  -5   4   6       51.20       52.13     2.45 o
  -4   4   6      153.13      155.29     3.96 o
  -3   4   6       20.05       18.52     2.67 o
  -2   4   6      320.36      328.78     8.03 o
  -1   4   6      250.87      253.05     6.30 o
   0   4   6      100.62      103.93     2.59 o
   1   4   6      597.73      606.65    14.95 o
   2   4   6      471.40      482.29    11.80 o
   3   4   6      104.46      104.11     2.69 o
   4   4   6      232.63      234.43     5.85 o
   5   4   6      255.58      262.44     6.42 o
   6   4   6       34.16       34.17     1.72 o
   7   4   6      181.52      185.87     4.63 o
   8   4   6       12.02        7.89     5.60 <
   9   4   6       34.69       32.22     2.91 o
  10   4   6      114.32      113.83     4.31 o
  11   4   6       54.45       54.00     3.62 o
  12   4   6        0.00       17.90    92.24 <
 -10   5   6       26.16       20.93    10.74 <
  -9   5   6       19.03        8.23    13.03 <
  -8   5   6      154.12      159.19     5.06 o
  -7   5   6       65.90       60.47     4.32 o
  -6   5   6      122.58      119.00     3.64 o
  -5   5   6       21.66       16.79     3.95 <
  -4   5   6       63.80       64.92     2.40 o
  -3   5   6      212.11      217.52     5.43 o
  -2   5   6      211.68      211.41     5.36 o
  -1   5   6       97.30       98.48     2.57 o
   0   5   6       35.80       28.70     1.59 o
   1   5   6       39.16       35.82     1.36 o
   2   5   6      134.28      136.65     3.41 o
   3   5   6      285.23      291.48     7.16 o
   4   5   6       43.30       39.55     1.44 o
   5   5   6       61.72       58.52     1.77 o
   6   5   6      130.32      131.48     3.38 o
   7   5   6       24.98       21.23     2.31 o
   8   5   6      205.67      207.75     5.25 o
   9   5   6      132.48      128.94     3.89 o
  10   5   6       34.49       28.90     4.29 o
  11   5   6      122.36      120.15     4.60 o
  12   5   6       87.35       84.75     3.44 o
 -10   6   6       20.07        2.67    14.85 <
  -9   6   6       54.16       47.27     5.79 o
  -8   6   6       87.88       93.28     4.66 o
  -7   6   6       21.96       16.99     9.38 <
  -6   6   6       58.44       56.00     3.12 o
  -5   6   6      142.05      145.12     3.88 o
  -4   6   6       80.98       86.12     2.52 o
  -3   6   6       96.83       96.67     2.81 o
  -2   6   6       99.21      101.68     2.67 o
  -1   6   6      245.87      252.24     6.20 o
   0   6   6       37.55       36.91     1.64 o
   1   6   6      176.21      168.45     4.46 o
   2   6   6      162.43      162.44     4.12 o
   3   6   6       25.49       20.21     1.66 o
   4   6   6      255.19      256.93     6.41 o
   5   6   6       74.94       73.61     2.07 o
   6   6   6       77.93       78.58     2.21 o
   7   6   6       90.39       86.67     2.49 o
   8   6   6      135.56      137.67     3.58 o
   9   6   6       41.29       34.75     2.87 o
  10   6   6       30.71       26.55     4.64 o
  11   6   6       60.46       54.11     3.42 o
  12   6   6        0.00        1.55   107.90 <
  -9   7   6       35.34       32.74     8.06 <
  -8   7   6       48.91       51.68     5.65 o
  -7   7   6      140.96      145.10     4.95 o
  -6   7   6       21.32       23.71     4.97 <
  -5   7   6      147.91      150.50     4.06 o
  -4   7   6       12.97        3.98     7.90 <
  -3   7   6       20.13        2.43     4.12 <
  -2   7   6      358.71      365.59     9.01 o
  -1   7   6      331.47      337.55     8.33 o
   0   7   6       61.65       58.33     1.91 o
   1   7   6      233.75      235.60     5.89 o
   2   7   6      369.80      380.06     9.27 o
   3   7   6       85.09       85.67     2.29 o
   4   7   6       13.12        8.32     3.08 <
   5   7   6      225.76      229.35     5.70 o
   6   7   6      156.02      158.85     4.01 o
   7   7   6       27.24       28.66     2.30 o
   8   7   6      104.05      103.65     2.87 o
   9   7   6      187.26      190.45     4.96 o
  10   7   6       66.01       65.77     2.82 o
  11   7   6       31.44       34.26     4.90 o
  12   7   6       96.42       96.71     3.65 o
  -9   8   6       41.21       31.72     7.08 <
  -8   8   6       72.86       69.45     5.13 o
  -7   8   6      100.05      103.77     4.78 o
  -6   8   6       34.79       30.87     3.70 o
  -5   8   6       91.98       87.17     3.02 o
  -4   8   6      253.84      255.64     6.55 o
  -3   8   6      211.51      215.19     5.52 o
  -2   8   6      190.16      194.29     4.88 o
  -1   8   6      372.65      384.99     9.36 o
   0   8   6      498.13      515.79    12.48 o
   1   8   6      277.99      284.94     6.99 o
   2   8   6      259.18      265.23     6.52 o
   3   8   6      381.86      392.66     9.57 o
   4   8   6      133.61      135.62     3.47 o
   5   8   6      136.71      133.67     3.55 o
   6   8   6       43.94       42.30     1.89 o
   7   8   6       80.98       83.53     2.34 o
   8   8   6      134.67      136.05     3.77 o
   9   8   6      120.45      119.50     3.51 o
  10   8   6       50.75       51.62     2.93 o
  11   8   6       18.58       10.78     6.67 <
  12   8   6       88.58       85.90     3.71 o
  -8   9   6      125.66      116.59     5.27 o
  -7   9   6      177.18      185.47     5.83 o
  -6   9   6      218.17      216.95     5.91 o
  -5   9   6      139.01      140.66     3.95 o
  -4   9   6       37.14       31.97     3.39 o
  -3   9   6      200.87      206.80     5.29 o
  -2   9   6      242.04      246.99     6.15 o
  -1   9   6       31.80       31.65     2.48 o
   0   9   6      187.21      190.15     4.79 o
   1   9   6      318.29      328.34     8.00 o
   2   9   6      125.92      124.03     3.25 o
   3   9   6       18.86       11.83     2.46 o
   4   9   6      130.36      134.00     3.38 o
   5   9   6       28.50       20.98     2.00 o
   6   9   6      263.85      270.18     6.67 o
   7   9   6      286.16      290.03     7.24 o
   8   9   6      120.88      117.38     3.50 o
   9   9   6      210.28      211.86     5.53 o
  10   9   6      265.13      271.07     6.86 o
  11   9   6       98.76       96.26     3.29 o
  12   9   6       70.10       66.42     3.72 o
  -8  10   6      206.69      206.54     6.55 o
  -7  10   6      141.72      143.58     5.48 o
  -6  10   6       39.10       39.15     4.79 o
  -5  10   6      178.44      183.82     4.85 o
  -4  10   6       86.38       86.52     3.08 o
  -3  10   6      145.04      140.13     4.06 o
  -2  10   6       57.55       51.30     2.24 o
  -1  10   6       25.10       18.53     3.13 o
   0  10   6      156.58      158.13     4.09 o
   1  10   6      192.54      193.53     4.92 o
   2  10   6       16.10       12.23     3.92 <
   3  10   6      100.55       99.00     2.71 o
   4  10   6      260.26      264.65     6.57 o
   5  10   6      165.87      165.03     4.28 o
   6  10   6       61.19       59.76     2.21 o
   7  10   6      239.18      245.94     6.20 o
   8  10   6      245.38      249.75     6.36 o
   9  10   6      131.77      130.80     3.82 o
  10  10   6      137.32      139.91     3.98 o
  11  10   6      155.73      155.57     4.40 o
  -7  11   6       84.69       86.32     5.48 o
  -6  11   6        8.25       11.12    25.06 <
  -5  11   6       81.02       82.22     3.19 o
  -4  11   6        0.00        0.90    82.73 <
  -3  11   6       23.12       15.97     5.66 <
  -2  11   6      168.47      169.91     4.40 o
  -1  11   6      232.90      237.58     5.95 o
   0  11   6       98.87       99.63     2.83 o
   1  11   6      184.23      185.94     4.75 o
   2  11   6      348.56      355.26     8.79 o
   3  11   6      202.86      204.90     5.16 o
   4  11   6       94.36       93.34     2.61 o
   5  11   6      249.44      256.45     6.33 o
   6  11   6      197.13      201.95     5.05 o
   7  11   6       38.82       30.18     3.28 o
   8  11   6       16.32       20.03     6.81 <
   9  11   6       69.49       69.46     3.01 o
  10  11   6       13.07        7.82    10.70 <
  11  11   6       62.81       54.20     3.87 o
  -7  12   6       93.95       97.47     5.89 o
  -6  12   6       27.64       20.93     7.84 <
  -5  12   6        0.00        3.56   102.59 <
  -4  12   6      154.38      150.89     4.36 o
  -3  12   6       84.10       84.31     2.88 o
  -2  12   6       94.06       92.45     2.81 o
  -1  12   6       19.44       13.42     4.46 <
   0  12   6      150.29      151.08     3.98 o
   1  12   6       23.74       16.86     3.39 o
   2  12   6       18.11       17.72     4.54 <
   3  12   6      169.28      168.60     4.38 o
   4  12   6      142.02      141.36     3.71 o
   5  12   6       24.20       18.76     2.96 o
   6  12   6       32.05       32.07     3.26 o
   7  12   6      102.10      103.40     3.10 o
   8  12   6       33.76       31.92     4.00 o
   9  12   6       94.39       95.75     3.28 o
  10  12   6       20.09       21.40     7.36 <
  -6  13   6      107.51      109.42     4.17 o
  -5  13   6       41.87       38.86     4.22 o
  -4  13   6       69.17       68.52     3.21 o
  -3  13   6       82.76       82.58     3.17 o
  -2  13   6      110.36      108.62     3.16 o
  -1  13   6      104.98      103.20     3.03 o
   0  13   6       94.86       97.29     2.83 o
   1  13   6       15.89       15.41     5.81 <
   2  13   6      111.06      110.61     3.13 o
   3  13   6      148.07      144.92     4.01 o
   4  13   6       26.02       26.00     3.22 o
   5  13   6       77.37       73.70     2.43 o
   6  13   6       29.73       29.31     3.77 o
   7  13   6       24.77       23.73     4.37 <
   8  13   6       88.22       91.19     3.27 o
   9  13   6       14.36       16.33    10.49 <
  -5  14   6       91.96       87.92     4.00 o
  -4  14   6       98.18       97.79     3.49 o
  -3  14   6       22.41       18.74     6.67 <
  -2  14   6       60.23       61.17     2.61 o
  -1  14   6      150.84      152.84     4.05 o
   0  14   6        0.00        5.40    79.12 <
   1  14   6       51.85       46.07     2.49 o
   2  14   6       74.13       77.11     2.55 o
   3  14   6       55.80       55.55     2.43 o
   4  14   6       98.64       95.78     2.93 o
   5  14   6       11.61        1.79     9.10 <
   6  14   6      166.16      168.14     4.48 o
   7  14   6       59.07       60.51     2.99 o
   8  14   6       18.60       19.07     8.43 <
   9  14   6       86.53       86.10     3.90 o
  -4  15   6       75.15       79.29     4.00 o
  -3  15   6      159.66      163.28     4.51 o
  -2  15   6       87.38       88.47     2.83 o
  -1  15   6       74.83       75.85     2.83 o
   0  15   6      187.42      191.73     4.96 o
   1  15   6      182.56      183.44     4.79 o
   2  15   6        7.58        8.95    13.89 <
   3  15   6      113.39      114.14     3.25 o
   4  15   6      190.20      189.30     4.97 o
   5  15   6       22.74       11.23     7.92 <
   6  15   6       16.86       10.01     8.15 <
   7  15   6       76.51       74.41     2.99 o
   8  15   6       60.47       61.07     5.19 o
  -3  16   6       66.09       62.88     5.47 o
  -2  16   6      181.93      182.67     4.81 o
  -1  16   6      122.15      120.66     3.56 o
   0  16   6       32.60       30.00     3.70 o
   1  16   6      160.12      157.08     4.29 o
   2  16   6      148.58      144.80     4.03 o
   3  16   6       24.89       18.11     4.55 <
   4  16   6       20.17       15.78     6.15 <
   5  16   6       83.87       75.94     3.87 o
   6  16   6       30.84       27.57     6.85 <
   7  16   6       89.38       87.30     3.70 o
   0  17   6       22.17       22.59     8.66 <
   1  17   6       85.34       89.22     2.86 o
   2  17   6       63.53       65.29     2.77 o
   3  17   6       15.49       15.46    10.32 <
  -1 -13   7        0.00        3.84   111.03 <
   0 -13   7       67.81       69.99     2.67 o
   1 -13   7       29.36       30.95     4.06 o
   2 -13   7       70.98       69.45     5.08 o
   3 -13   7       25.56       25.98    10.15 <
  -4 -12   7       59.71       55.85     2.95 o
  -3 -12   7       28.59       22.88     4.44 o
  -2 -12   7       89.51       91.54     3.05 o
  -1 -12   7       45.88       45.05     2.73 o
   0 -12   7       18.89       17.31     4.51 <
   1 -12   7       23.01       20.70     3.88 o
   2 -12   7       69.54       70.27     2.43 o
   3 -12   7       44.51       44.87     2.55 o
   4 -12   7       79.28       79.64     2.59 o
   5 -12   7       25.11       29.43    11.33 <
  -6 -11   7      109.74      109.54     4.15 o
  -5 -11   7       70.91       70.23     3.03 o
  -4 -11   7       36.13       33.89     3.53 o
  -3 -11   7       11.69       15.09    10.02 <
  -2 -11   7       36.69       36.89     3.27 o
  -1 -11   7       64.54       63.28     2.43 o
   0 -11   7      137.08      136.59     3.66 o
   1 -11   7       25.17       17.50     3.16 o
   2 -11   7       55.64       53.14     2.20 o
   3 -11   7      126.05      124.18     3.40 o
   4 -11   7       68.34       63.60     2.38 o
   5 -11   7       17.78       11.18     5.61 <
   6 -11   7       49.08       48.18     4.39 o
  -7 -10   7       47.19       41.71     4.03 o
  -6 -10   7       96.47       99.89     3.27 o
  -5 -10   7       65.48       64.94     2.93 o
  -4 -10   7       42.92       39.62     3.17 o
  -3 -10   7      143.15      145.91     3.99 o
  -2 -10   7      178.56      183.20     4.77 o
  -1 -10   7       27.11       25.68     2.91 o
   0 -10   7      109.65      107.06     2.99 o
   1 -10   7      205.35      210.72     5.25 o
   2 -10   7      112.48      112.92     3.07 o
   3 -10   7       41.98       41.35     2.29 o
   4 -10   7      190.45      191.71     4.91 o
   5 -10   7      172.82      171.52     4.50 o
   6 -10   7       26.70       22.56     3.67 o
   7 -10   7       76.91       79.13     2.98 o
  -8  -9   7       99.45      100.72     3.55 o
  -7  -9   7       76.53       76.45     3.04 o
  -6  -9   7      108.83      106.27     3.42 o
  -5  -9   7      250.50      256.04     6.50 o
  -4  -9   7      232.16      242.26     6.04 o
  -3  -9   7      119.49      122.71     3.48 o
  -2  -9   7      218.78      227.59     5.69 o
  -1  -9   7      240.12      248.57     6.10 o
   0  -9   7       52.18       51.28     2.00 o
   1  -9   7       13.36        2.41     5.12 <
   2  -9   7      135.15      136.60     3.57 o
   3  -9   7       37.64       37.39     2.38 o
   4  -9   7       81.68       77.92     2.48 o
   5  -9   7       23.85       22.72     3.95 o
   6  -9   7       84.70       85.44     2.61 o
   7  -9   7       48.38       47.69     2.44 o
   8  -9   7       66.72       64.37     2.85 o
  -8  -8   7       30.72       29.85     4.34 o
  -7  -8   7      142.59      141.67     4.03 o
  -6  -8   7       99.46      100.98     3.22 o
  -5  -8   7       62.10       57.59     2.88 o
  -4  -8   7      215.72      221.49     5.64 o
  -3  -8   7      208.29      215.84     5.45 o
  -2  -8   7       70.66       69.83     2.61 o
  -1  -8   7      106.00      108.85     2.86 o
   0  -8   7      134.63      136.40     3.52 o
   1  -8   7       58.18       53.95     2.04 o
   2  -8   7      236.00      236.52     5.99 o
   3  -8   7      149.48      149.19     3.90 o
   4  -8   7      114.10      112.18     3.11 o
   5  -8   7      290.77      295.96     7.35 o
   6  -8   7      225.79      227.81     5.78 o
   7  -8   7       46.66       48.72     2.51 o
   8  -8   7      121.56      118.79     3.36 o
   9  -8   7      181.16      180.12     5.01 o
  -8  -7   7        0.00        6.72    94.31 <
  -7  -7   7       63.59       63.77     2.78 o
  -6  -7   7       41.84       42.36     3.15 o
  -5  -7   7        9.47       11.98    11.64 <
  -4  -7   7       90.06       88.75     2.78 o
  -3  -7   7       19.01       16.72     4.54 <
  -2  -7   7      117.64      117.52     3.26 o
  -1  -7   7       67.62       65.26     2.03 o
   0  -7   7      236.23      241.67     5.97 o
   1  -7   7        0.00        7.86    57.31 <
   2  -7   7       68.91       66.37     2.10 o
   3  -7   7      352.12      360.82     8.85 o
   4  -7   7      267.72      271.93     6.76 o
   5  -7   7      122.37      122.76     3.27 o
   6  -7   7      232.11      236.66     5.90 o
   7  -7   7      255.29      259.16     6.49 o
   8  -7   7       70.74       69.28     2.45 o
   9  -7   7       12.78       14.01     7.34 <
  -9  -6   7       32.58       35.85     8.16 <
  -8  -6   7       57.71       54.48     5.52 o
  -7  -6   7       40.20       36.09     3.13 o
  -6  -6   7      135.50      135.22     3.77 o
  -5  -6   7       88.25       87.64     2.70 o
  -4  -6   7       22.05       20.32     4.02 <
  -3  -6   7      197.42      198.43     5.10 o
  -2  -6   7      259.94      266.70     6.57 o
  -1  -6   7       22.21       18.86     2.45 o
   0  -6   7       92.18       88.64     2.48 o
   1  -6   7      288.07      295.38     7.24 o
   2  -6   7      145.29      141.36     3.75 o
   3  -6   7       51.30       50.62     1.91 o
   4  -6   7      119.65      117.96     3.17 o
   5  -6   7      158.03      155.52     4.08 o
   6  -6   7       42.17       41.93     2.08 o
   7  -6   7       23.36       17.23     3.38 o
   8  -6   7      139.04      137.48     3.67 o
   9  -6   7       13.18        1.63     6.85 <
  10  -6   7       90.87       92.10     2.85 o
  -9  -5   7       21.22       26.27    11.34 <
  -8  -5   7       42.68       46.73     5.93 o
  -7  -5   7       57.97       55.46     2.89 o
  -6  -5   7      123.08      122.79     3.46 o
  -5  -5   7       56.96       55.83     2.25 o
  -4  -5   7       21.51       11.35     3.69 <
  -3  -5   7      111.23      113.62     3.09 o
  -2  -5   7       56.92       52.99     1.93 o
  -1  -5   7      205.86      211.67     5.21 o
   0  -5   7       69.02       65.87     1.98 o
   1  -5   7       57.54       56.61     1.78 o
   2  -5   7      174.41      173.51     4.44 o
   3  -5   7      157.66      160.51     4.04 o
   4  -5   7      120.80      121.00     3.19 o
   5  -5   7       90.83       93.00     2.53 o
   6  -5   7       86.11       86.55     2.45 o
   7  -5   7      122.95      124.90     3.27 o
   8  -5   7      184.59      189.27     4.74 o
   9  -5   7       21.11       11.92     3.94 <
  10  -5   7       56.48       55.98     2.39 o
  -9  -4   7       52.59       48.59     5.74 o
  -8  -4   7       90.62       84.95     4.64 o
  -7  -4   7       35.54       35.57     6.58 <
  -6  -4   7       68.68       64.36     2.46 o
  -5  -4   7      219.05      222.47     5.60 o
  -4  -4   7      123.47      123.66     3.36 o
  -3  -4   7       54.33       50.40     1.95 o
  -2  -4   7      225.50      230.79     5.71 o
  -1  -4   7      146.20      146.71     3.74 o
   0  -4   7      182.90      185.29     4.63 o
   1  -4   7      162.60      164.62     4.14 o
   2  -4   7       21.81       14.53     2.32 o
   3  -4   7      159.71      161.76     4.08 o
   4  -4   7      271.54      280.87     6.84 o
   5  -4   7        8.03        3.19     7.27 <
   6  -4   7       65.20       63.02     2.04 o
   7  -4   7       84.06       83.44     2.40 o
   8  -4   7       12.41        6.68     5.83 <
   9  -4   7      170.70      175.03     4.41 o
  10  -4   7       46.60       48.38     2.34 o
  11  -4   7       67.74       67.70     2.59 o
 -10  -3   7       59.80       59.97     5.30 o
  -9  -3   7       65.82       69.97     4.78 o
  -8  -3   7       27.10       23.93     8.07 <
  -7  -3   7       42.70       43.13     5.23 o
  -6  -3   7       62.62       57.89     4.20 o
  -5  -3   7       71.92       72.49     2.26 o
  -4  -3   7       68.31       63.13     2.09 o
  -3  -3   7       40.91       40.84     1.85 o
  -2  -3   7      107.00      108.79     2.84 o
  -1  -3   7       18.78       13.01     2.01 o
   0  -3   7       61.03       57.03     1.77 o
   1  -3   7      280.67      282.26     7.05 o
   2  -3   7      372.42      384.35     9.34 o
   3  -3   7      186.21      190.95     4.72 o
   4  -3   7      286.42      293.42     7.20 o
   5  -3   7      363.80      371.00     9.13 o
   6  -3   7      144.54      142.09     3.74 o
   7  -3   7       14.54       14.17     4.11 <
   8  -3   7       98.77       97.49     2.71 o
   9  -3   7       76.41       75.66     2.37 o
  10  -3   7       73.96       74.71     2.45 o
  11  -3   7       77.81       77.93     2.69 o
  -9  -2   7        7.61       13.66    28.95 <
  -8  -2   7      120.09      117.56     4.60 o
  -7  -2   7      160.90      160.41     5.07 o
  -6  -2   7      152.99      154.27     4.82 o
  -5  -2   7      215.62      216.51     5.49 o
  -4  -2   7      318.81      326.53     8.01 o
  -3  -2   7      212.34      215.99     5.37 o
  -2  -2   7      178.05      181.89     4.52 o
  -1  -2   7      387.68      394.24     9.71 o
   0  -2   7      331.07      336.51     8.30 o
   1  -2   7       92.96       90.61     2.45 o
   2  -2   7      210.79      211.96     5.32 o
   3  -2   7      316.11      319.34     7.93 o
   4  -2   7      166.69      166.19     4.24 o
   5  -2   7       75.39       73.16     2.10 o
   6  -2   7      188.73      187.49     4.81 o
   7  -2   7      162.31      159.59     4.19 o
   8  -2   7      106.40      106.85     2.92 o
   9  -2   7       34.38       33.01     2.53 o
  10  -2   7       60.24       57.75     2.67 o
  11  -2   7       88.10       87.50     2.78 o
  12  -2   7      107.00      108.72     3.25 o
  -9  -1   7      129.99      125.28     4.72 o
  -8  -1   7       56.59       51.69     4.54 o
  -7  -1   7      171.10      173.48     5.21 o
  -6  -1   7      313.43      317.32     8.28 o
  -5  -1   7      160.24      160.01     4.18 o
  -4  -1   7      220.55      223.67     5.58 o
  -3  -1   7      439.02      449.60    11.00 o
  -2  -1   7      312.94      319.29     7.85 o
  -1  -1   7       86.97       88.34     2.25 o
   0  -1   7      229.47      230.13     5.76 o
   1  -1   7      279.71      280.55     7.02 o
   2  -1   7       43.55       35.80     1.40 o
   3  -1   7      182.86      185.34     4.62 o
   4  -1   7       31.23       26.48     1.71 o
   5  -1   7      135.45      139.04     3.48 o
   6  -1   7      356.09      365.55     8.95 o
   7  -1   7      133.40      129.74     3.50 o
   8  -1   7      115.53      117.24     3.11 o
   9  -1   7      220.47      223.39     5.62 o
  10  -1   7      176.66      177.35     4.62 o
  11  -1   7       72.05       72.48     2.56 o
  12  -1   7       83.69       83.36     3.45 o
  -8   0   7      226.35      230.82     6.38 o
  -7   0   7       27.38       30.01     6.60 <
  -6   0   7       51.27       55.47     4.01 o
  -5   0   7      188.24      185.45     4.85 o
  -4   0   7       22.83       22.00     2.90 o
  -3   0   7      169.44      171.22     4.32 o
  -2   0   7      122.60      120.59     3.12 o
  -1   0   7      113.26      110.17     2.88 o
   0   0   7      183.54      183.60     4.62 o
   1   0   7      160.07      154.27     4.04 o
   2   0   7      120.91      118.76     3.08 o
   3   0   7      230.72      229.21     5.80 o
   4   0   7      352.74      361.80     8.84 o
   5   0   7      186.33      189.37     4.71 o
   6   0   7      312.04      318.92     7.84 o
   7   0   7      419.41      428.29    10.52 o
   8   0   7      379.41      391.65     9.53 o
   9   0   7      163.21      162.94     4.25 o
  10   0   7      156.03      157.53     4.12 o
  11   0   7      197.92      198.35     5.16 o
  12   0   7       47.04       44.56     3.97 o
  -8   1   7       86.20       88.24     3.98 o
  -7   1   7      132.44      131.37     4.37 o
  -6   1   7       79.02       75.61     2.89 o
  -5   1   7      187.68      190.09     4.88 o
  -4   1   7      105.18      105.12     2.98 o
  -3   1   7      233.87      235.55     5.93 o
  -2   1   7      508.98      523.53    12.74 o
  -1   1   7      356.05      362.26     8.92 o
   0   1   7       27.13       21.28     1.27 o
   1   1   7      302.00      308.56     7.57 o
   2   1   7      318.35      321.51     7.98 o
   3   1   7       16.85       15.97     1.88 o
   4   1   7       19.56       12.28     1.83 o
   5   1   7      315.45      320.04     7.92 o
   6   1   7      229.98      233.19     5.81 o
   7   1   7        7.52        5.35     7.53 <
   8   1   7      227.25      225.40     5.76 o
   9   1   7      261.00      266.89     6.63 o
  10   1   7       47.60       46.37     2.41 o
  11   1   7        8.07       14.81    12.32 <
  12   1   7       32.76       32.66     5.02 o
  -7   2   7       30.60       27.17     5.69 <
  -6   2   7       82.26       79.89     2.64 o
  -5   2   7       25.68       25.65     3.24 o
  -4   2   7      250.84      258.73     6.39 o
  -3   2   7      128.61      128.59     3.31 o
  -2   2   7       53.81       55.97     1.65 o
  -1   2   7      421.73      430.06    10.56 o
   0   2   7      411.55      416.50    10.30 o
   1   2   7       18.72       12.16     1.65 o
   2   2   7       50.79       47.05     1.55 o
   3   2   7      264.41      264.01     6.64 o
   4   2   7       61.45       59.34     1.75 o
   5   2   7      224.04      227.61     5.64 o
   6   2   7       66.93       67.04     2.00 o
   7   2   7       58.33       57.44     1.93 o
   8   2   7      154.81      160.42     4.01 o
   9   2   7       59.33       59.31     2.23 o
  10   2   7       74.91       72.46     2.54 o
  11   2   7       48.94       50.08     3.52 o
  12   2   7       96.09       93.98     3.51 o
  -6   3   7       18.19       20.65     4.88 <
  -5   3   7      166.09      167.23     4.37 o
  -4   3   7      161.84      160.16     4.25 o
  -3   3   7      122.83      122.51     3.17 o
  -2   3   7       26.45       20.34     1.72 o
  -1   3   7      220.23      224.67     5.53 o
   0   3   7       99.24       97.36     2.55 o
   1   3   7      195.79      199.41     4.93 o
   2   3   7       32.92       30.55     1.36 o
   3   3   7       94.14       91.09     2.45 o
   4   3   7      150.02      154.19     3.81 o
   5   3   7       44.27       42.69     1.46 o
   6   3   7      220.64      224.62     5.58 o
   7   3   7       66.03       61.38     2.12 o
   8   3   7       60.05       62.32     2.12 o
   9   3   7      115.94      113.30     3.32 o
  10   3   7      139.82      136.24     3.78 o
  11   3   7       23.73       22.46     6.45 <
  12   3   7       12.87       14.63    12.32 <
  13   3   7       67.32       72.45     3.72 o
  -6   4   7       53.23       47.72     2.60 o
  -5   4   7      121.22      119.69     3.30 o
  -4   4   7       25.40       20.17     2.28 o
  -3   4   7      140.55      141.33     3.63 o
  -2   4   7       73.58       69.57     2.11 o
  -1   4   7      178.75      178.92     4.52 o
   0   4   7       69.94       69.56     1.90 o
   1   4   7      184.16      181.73     4.64 o
   2   4   7      270.38      271.78     6.79 o
   3   4   7      131.66      130.91     3.35 o
   4   4   7       56.43       57.03     1.66 o
   5   4   7      235.63      234.96     5.93 o
   6   4   7      277.52      284.92     6.98 o
   7   4   7       53.05       51.98     1.98 o
   8   4   7       43.89       43.20     2.25 o
   9   4   7      162.35      163.14     4.33 o
  10   4   7       49.87       50.13     4.86 o
  11   4   7       88.67       88.84     3.42 o
  12   4   7        5.79        3.50    28.78 <
  13   4   7       42.97       47.57     4.55 o
 -10   5   7       62.04       58.52     5.80 o
  -9   5   7      141.83      135.93     5.19 o
  -8   5   7       57.68       51.76     5.32 o
  -7   5   7      117.91      104.94     4.43 o
  -6   5   7       68.65       64.75     3.10 o
  -5   5   7       97.48      100.79     3.02 o
  -4   5   7      303.88      309.68     7.67 o
  -3   5   7      414.58      422.96    10.41 o
  -2   5   7      139.26      142.79     3.64 o
  -1   5   7      159.22      160.45     4.06 o
   0   5   7      446.85      450.97    11.20 o
   1   5   7       63.21       58.27     1.81 o
   2   5   7       28.53       28.25     1.37 o
   3   5   7      216.42      218.32     5.45 o
   4   5   7      223.15      226.87     5.62 o
   5   5   7       31.72       31.99     1.57 o
   6   5   7      166.69      167.75     4.27 o
   7   5   7      350.02      361.67     8.80 o
   8   5   7      146.44      148.89     3.80 o
   9   5   7       12.37        3.40     6.65 <
  10   5   7      146.01      145.96     4.83 o
  11   5   7       82.60       81.31     4.46 o
  12   5   7      107.80      108.72     3.73 o
  -9   6   7       98.25       94.78     4.97 o
  -8   6   7        0.00        5.36   119.50 <
  -7   6   7       50.60       52.39     5.14 o
  -6   6   7      243.34      242.35     6.40 o
  -5   6   7      266.99      268.64     6.95 o
  -4   6   7      174.98      173.19     4.58 o
  -3   6   7      435.31      453.10    10.95 o
  -2   6   7      520.48      535.71    13.06 o
  -1   6   7      252.30      258.83     6.36 o
   0   6   7      260.38      262.98     6.56 o
   1   6   7      321.51      331.55     8.08 o
   2   6   7      173.28      176.09     4.39 o
   3   6   7      167.96      167.97     4.26 o
   4   6   7       64.39       61.20     1.85 o
   5   6   7      106.56      106.13     2.78 o
   6   6   7      137.24      135.44     3.56 o
   7   6   7      197.53      197.31     5.03 o
   8   6   7       71.19       71.15     2.28 o
   9   6   7       21.25       21.48     3.61 <
  10   6   7      151.45      147.82     4.39 o
  11   6   7       84.19       81.50     4.41 o
  12   6   7       16.93       10.17    14.41 <
  -9   7   7       88.78       89.04     5.18 o
  -8   7   7      195.08      191.82     6.09 o
  -7   7   7      134.88      128.52     5.00 o
  -6   7   7       37.93       36.13     4.01 o
  -5   7   7      203.78      211.68     5.35 o
  -4   7   7      251.25      253.92     6.43 o
  -3   7   7       88.71       85.45     2.73 o
  -2   7   7      131.17      131.90     3.49 o
  -1   7   7      327.36      337.80     8.23 o
   0   7   7      162.94      166.25     4.16 o
   1   7   7      133.36      134.22     3.45 o
   2   7   7       26.29       24.62     1.81 o
   3   7   7       27.00       27.38     1.79 o
   4   7   7      317.12      326.64     7.96 o
   5   7   7      348.80      355.66     8.76 o
   6   7   7      166.79      168.05     4.28 o
   7   7   7      242.28      246.68     6.13 o
   8   7   7      332.92      340.38     8.40 o
   9   7   7      187.33      188.84     4.97 o
  10   7   7       63.02       65.43     2.84 o
  11   7   7      160.92      162.55     4.66 o
  12   7   7      152.44      153.94     5.20 o
  -9   8   7       78.99       80.18     5.77 o
  -8   8   7       12.03       13.80    25.64 <
  -7   8   7      110.62      105.88     4.94 o
  -6   8   7      109.98      108.29     3.74 o
  -5   8   7       76.63       78.07     2.90 o
  -4   8   7       68.47       61.73     2.83 o
  -3   8   7       55.92       60.09     2.52 o
  -2   8   7      130.46      129.90     3.57 o
  -1   8   7      301.54      309.67     7.59 o
   0   8   7      106.01      103.39     2.83 o
   1   8   7       99.55       97.21     2.68 o
   2   8   7      371.82      381.43     9.34 o
   3   8   7      281.48      288.40     7.08 o
   4   8   7      103.69      104.06     2.75 o
   5   8   7      240.70      248.34     6.08 o
   6   8   7      303.29      311.10     7.64 o
   7   8   7      119.53      119.60     3.18 o
   8   8   7      109.82      112.25     3.04 o
   9   8   7      208.48      211.61     5.48 o
  10   8   7      130.13      129.57     3.98 o
  11   8   7        8.25        7.74    15.74 <
  12   8   7       30.47       44.39     8.75 <
  -8   9   7       23.58       18.98    12.17 <
  -7   9   7       83.51       88.11     5.14 o
  -6   9   7       31.59       28.43     4.56 o
  -5   9   7       80.49       79.46     3.01 o
  -4   9   7       91.92       95.55     3.06 o
  -3   9   7      185.86      194.45     4.95 o
  -2   9   7       61.22       57.27     2.78 o
  -1   9   7      150.92      152.90     3.90 o
   0   9   7      400.68      413.96    10.06 o
   1   9   7      323.56      335.42     8.14 o
   2   9   7      137.54      142.18     3.58 o
   3   9   7      243.90      249.21     6.16 o
   4   9   7      261.86      269.94     6.61 o
   5   9   7       26.00       25.09     2.48 o
   6   9   7       29.27       26.92     2.34 o
   7   9   7       39.77       40.16     2.10 o
   8   9   7       16.11       17.39     7.06 <
   9   9   7      119.39      119.24     3.53 o
  10   9   7        7.40        7.73    17.91 <
  11   9   7       38.47       37.46     3.77 o
  12   9   7       42.50       36.28     7.15 o
  -8  10   7       12.72        4.94    27.93 <
  -7  10   7       58.33       51.48     6.65 o
  -6  10   7       67.18       68.16     3.22 o
  -5  10   7       60.13       61.93     3.22 o
  -4  10   7      156.19      154.50     4.35 o
  -3  10   7       64.56       60.51     2.84 o
  -2  10   7      105.20      105.74     3.06 o
  -1  10   7        0.00        2.71    62.53 <
   0  10   7       53.45       51.11     2.02 o
   1  10   7      166.56      167.13     4.28 o
   2  10   7      211.59      216.32     5.38 o
   3  10   7       41.73       40.33     2.00 o
   4  10   7       17.44       13.78     3.39 <
   5  10   7       96.74       96.00     2.74 o
   6  10   7       42.06       41.80     2.09 o
   7  10   7      189.09      191.11     4.86 o
   8  10   7       44.94       44.69     3.13 o
   9  10   7       80.70       79.84     2.99 o
  10  10   7      158.38      160.17     4.42 o
  11  10   7      100.04       96.21     3.41 o
  -7  11   7       49.94       51.45     7.93 o
  -6  11   7       69.74       71.09     3.34 o
  -5  11   7       11.74       14.51    13.90 <
  -4  11   7       58.29       56.00     3.30 o
  -3  11   7      114.91      115.53     3.52 o
  -2  11   7      138.94      140.54     3.81 o
  -1  11   7       51.42       46.45     2.32 o
   0  11   7       37.39       37.40     2.28 o
   1  11   7      157.64      159.44     4.12 o
   2  11   7       52.82       51.74     2.17 o
   3  11   7      196.36      195.05     5.05 o
   4  11   7       16.55        5.52     4.02 <
   5  11   7        7.71        9.72    10.63 <
   6  11   7      152.71      153.98     4.02 o
   7  11   7       15.74       13.93     5.42 <
   8  11   7       76.09       76.92     2.94 o
   9  11   7       56.13       52.67     3.12 o
  10  11   7       15.89       20.40     9.09 <
  11  11   7       38.14       36.85     5.14 o
  -6  12   7       59.07       57.83     4.50 o
  -5  12   7       15.24       13.26    10.27 <
  -4  12   7       35.82       39.57     4.49 o
  -3  12   7      138.25      141.52     4.01 o
  -2  12   7       26.36       25.31     4.38 o
  -1  12   7       53.35       51.77     2.34 o
   0  12   7      147.44      147.62     3.88 o
   1  12   7      176.85      178.03     4.60 o
   2  12   7       39.99       32.90     2.41 o
   3  12   7       57.96       56.24     2.31 o
   4  12   7      205.41      209.47     5.26 o
   5  12   7      111.84      110.38     3.13 o
   6  12   7       30.03       26.37     3.01 o
   7  12   7      118.02      117.40     3.55 o
   8  12   7      151.31      153.21     4.25 o
   9  12   7        8.92        5.75    15.76 <
  10  12   7        0.00        1.86    89.05 <
  -6  13   7       59.76       56.71     4.52 o
  -5  13   7      132.87      134.01     4.04 o
  -4  13   7       78.71       77.94     3.26 o
  -3  13   7      102.85      101.43     3.44 o
  -2  13   7      248.58      251.01     6.41 o
  -1  13   7      217.56      217.33     5.60 o
   0  13   7      104.17      101.04     2.94 o
   1  13   7      163.90      163.45     4.31 o
   2  13   7      242.84      247.30     6.21 o
   3  13   7       97.01       94.33     2.87 o
   4  13   7       17.29       15.89     5.49 <
   5  13   7       94.21       94.59     2.83 o
   6  13   7       44.54       41.60     2.58 o
   7  13   7      114.10      110.17     3.53 o
   8  13   7        8.84        2.38    19.77 <
   9  13   7       75.71       77.52     3.57 o
  -5  14   7       69.05       66.51     3.51 o
  -4  14   7      168.96      168.94     4.74 o
  -3  14   7      112.79      111.04     3.60 o
  -2  14   7       44.66       42.60     3.05 o
  -1  14   7      174.54      170.11     4.60 o
   0  14   7      234.97      234.15     6.03 o
   1  14   7       55.95       53.72     2.50 o
   2  14   7       47.37       45.60     2.63 o
   3  14   7      122.46      119.50     3.41 o
   4  14   7        0.00        2.92    70.94 <
   5  14   7      125.03      122.94     3.71 o
   6  14   7       68.80       66.40     3.11 o
   7  14   7       69.61       66.58     3.14 o
   8  14   7      186.48      183.99     5.10 o
   9  14   7      161.68      165.73     5.34 o
  -4  15   7       42.29       43.80     7.81 <
  -3  15   7       27.44       23.84     5.98 <
  -2  15   7       39.77       27.12     3.96 o
  -1  15   7      127.88      128.62     3.51 o
   0  15   7       88.68       88.64     2.83 o
   1  15   7       23.70       17.00     4.46 <
   2  15   7       27.69       31.25     4.03 o
   3  15   7      127.77      124.39     3.55 o
   4  15   7       37.32       39.92     3.06 o
   5  15   7       53.88       51.05     2.87 o
   6  15   7      176.60      171.45     5.12 o
   7  15   7      151.96      146.60     4.70 o
  -2  16   7      107.42      112.29     4.84 o
  -1  16   7       64.39       64.80     2.72 o
   0  16   7      156.63      153.61     4.22 o
   1  16   7      224.56      226.09     5.81 o
   2  16   7       83.45       78.88     2.80 o
   3  16   7       76.97       72.96     2.72 o
   4  16   7      158.90      156.16     4.27 o
   5  16   7       94.90       84.33     3.80 o
   0  17   7        0.00       14.55    96.89 <
   1  17   7       54.08       47.95     3.49 o
   2  17   7      129.27      125.55     3.66 o
   3  17   7       65.81       66.17     3.36 o
   4  17   7        0.77        9.80    95.03 <
   0 -13   8       43.04       39.31     6.48 o
  -3 -12   8       28.72       34.45     8.64 <
  -2 -12   8       35.57       32.29     5.24 o
  -1 -12   8      148.29      145.53     4.15 o
   0 -12   8      116.13      117.37     3.28 o
   1 -12   8       49.81       49.80     2.42 o
   2 -12   8      149.85      150.34     3.96 o
   3 -12   8      207.27      211.74     5.55 o
  -4 -11   8       95.19       95.76     3.19 o
  -3 -11   8      137.60      138.57     3.91 o
  -2 -11   8       32.18       31.97     3.82 o
  -1 -11   8       25.97       17.65     4.65 <
   0 -11   8       66.64       66.91     2.35 o
   1 -11   8       74.46       76.96     2.38 o
   2 -11   8       76.89       68.85     2.43 o
   3 -11   8        8.53        1.73    10.57 <
   4 -11   8       87.30       92.70     2.67 o
   5 -11   8       30.88       24.53     5.48 <
  -6 -10   8      116.95      113.83     3.82 o
  -5 -10   8      118.61      121.63     3.60 o
  -4 -10   8       43.17       43.43     3.31 o
  -3 -10   8       20.49       16.32     5.99 <
  -2 -10   8       62.65       65.81     2.81 o
  -1 -10   8       42.29       35.68     3.16 o
   0 -10   8      191.27      191.01     4.93 o
   1 -10   8       82.49       79.81     2.48 o
   2 -10   8       68.36       67.88     2.29 o
   3 -10   8      191.40      194.17     4.93 o
   4 -10   8      198.67      197.07     5.11 o
   5 -10   8       63.55       62.99     2.39 o
   6 -10   8       81.14       79.49     2.62 o
   7 -10   8      170.02      173.99     5.35 o
  -7  -9   8        0.00        4.26    92.37 <
  -6  -9   8       38.20       38.49     3.85 o
  -5  -9   8       59.77       56.38     3.05 o
  -4  -9   8       26.59       25.35     4.71 <
  -3  -9   8       63.50       60.62     2.81 o
  -2  -9   8      156.00      158.11     4.26 o
  -1  -9   8       48.70       42.18     2.86 o
   0  -9   8       44.75       44.60     2.11 o
   1  -9   8      189.13      190.61     4.85 o
   2  -9   8      185.99      187.41     4.78 o
   3  -9   8       37.90       42.18     2.46 o
   4  -9   8      129.19      129.63     3.49 o
   5  -9   8      211.57      213.57     5.43 o
   6  -9   8       81.35       79.62     2.60 o
   7  -9   8       14.84       15.60     6.61 <
   8  -9   8      116.14      124.49     5.55 o
  -7  -8   8       33.38       33.36     4.19 o
  -6  -8   8        0.00       11.92    80.62 <
  -5  -8   8      109.57      111.17     3.38 o
  -4  -8   8      151.55      153.45     4.18 o
  -3  -8   8       74.57       72.88     2.77 o
  -2  -8   8       74.98       75.52     2.76 o
  -1  -8   8      151.38      152.99     3.99 o
   0  -8   8       87.89       86.84     2.50 o
   1  -8   8       60.65       57.42     2.10 o
   2  -8   8       34.97       31.86     2.28 o
   3  -8   8       78.69       77.98     2.40 o
   4  -8   8       76.61       73.58     2.39 o
   5  -8   8       46.64       43.38     2.35 o
   6  -8   8      123.88      124.34     3.38 o
   7  -8   8       38.77       38.66     2.84 o
   8  -8   8       45.47       44.08     2.65 o
   9  -8   8       39.87       36.30     8.31 <
  -8  -7   8      104.01      104.74     5.37 o
  -7  -7   8       12.95       17.65    11.62 <
  -6  -7   8       21.26       16.62     5.50 <
  -5  -7   8       74.34       80.00     2.87 o
  -4  -7   8       13.17        9.96     7.60 <
  -3  -7   8      123.61      123.08     3.43 o
  -2  -7   8       56.47       50.55     2.34 o
  -1  -7   8       17.33       11.76     3.76 <
   0  -7   8       99.80       99.12     2.70 o
   1  -7   8       54.82       53.37     1.92 o
   2  -7   8      133.42      133.57     3.49 o
   3  -7   8       94.60       93.61     2.62 o
   4  -7   8       20.62       21.11     3.42 o
   5  -7   8       72.78       71.61     2.27 o
   6  -7   8      143.56      144.62     3.78 o
   7  -7   8       15.29        6.98     5.73 <
   8  -7   8       87.17       84.80     2.70 o
   9  -7   8       20.27       17.77     5.03 <
  -8  -6   8       55.80       57.58     6.26 o
  -7  -6   8      153.71      159.59     5.48 o
  -6  -6   8      103.18      103.83     3.18 o
  -5  -6   8       24.08       15.30     3.90 o
  -4  -6   8       94.80       90.93     2.84 o
  -3  -6   8       81.41       84.19     2.58 o
  -2  -6   8      148.04      152.39     3.89 o
  -1  -6   8      141.09      141.74     3.69 o
   0  -6   8       31.30       29.33     2.02 o
   1  -6   8      140.76      142.59     3.63 o
   2  -6   8      210.29      215.02     5.33 o
   3  -6   8       19.50        9.57     3.35 <
   4  -6   8       70.50       74.42     2.15 o
   5  -6   8       90.56       88.48     2.57 o
   6  -6   8       37.62       39.90     2.35 o
   7  -6   8       82.09       81.36     2.47 o
   8  -6   8       20.03       15.96     4.10 <
   9  -6   8       97.83       96.46     2.83 o
  10  -6   8        0.00        5.78    83.04 <
  -9  -5   8       56.42       48.86     5.99 o
  -8  -5   8        9.95       21.17    25.62 <
  -7  -5   8       43.99       41.33     6.47 o
  -6  -5   8       42.95       37.44     3.23 o
  -5  -5   8        7.11        4.06    11.62 <
  -4  -5   8      147.77      153.01     3.93 o
  -3  -5   8       96.70       97.86     2.82 o
  -2  -5   8       58.23       58.99     2.11 o
  -1  -5   8      232.69      237.98     5.90 o
   0  -5   8      330.85      340.44     8.31 o
   1  -5   8      134.95      137.48     3.48 o
   2  -5   8      195.63      199.45     4.96 o
   3  -5   8      347.68      357.28     8.73 o
   4  -5   8      161.10      160.61     4.15 o
   5  -5   8       20.14        9.59     3.23 o
   6  -5   8      114.56      114.03     3.07 o
   7  -5   8      142.49      142.50     3.74 o
   8  -5   8       51.08       50.67     2.16 o
   9  -5   8       14.52        9.92     5.59 <
  10  -5   8       55.12       55.50     2.34 o
  -9  -4   8       78.91       78.18     5.17 o
  -8  -4   8       42.59       36.87     6.11 o
  -7  -4   8      147.47      143.25     5.15 o
  -6  -4   8      257.82      260.62     7.22 o
  -5  -4   8      164.00      164.10     4.34 o
  -4  -4   8      154.81      156.82     4.07 o
  -3  -4   8      316.24      324.73     7.98 o
  -2  -4   8      308.22      319.57     7.78 o
  -1  -4   8       94.08       96.00     2.59 o
   0  -4   8      162.79      166.27     4.14 o
   1  -4   8      242.31      243.52     6.11 o
   2  -4   8       72.65       68.49     2.07 o
   3  -4   8       55.29       49.88     1.83 o
   4  -4   8      128.85      127.71     3.35 o
   5  -4   8      141.86      142.46     3.68 o
   6  -4   8       82.63       82.34     2.38 o
   7  -4   8       22.74       22.09     3.08 o
   8  -4   8       45.07       43.18     2.15 o
   9  -4   8       59.97       60.89     2.21 o
  10  -4   8      151.70      151.13     3.99 o
  11  -4   8       49.63       45.78     4.63 o
  -9  -3   8      103.90       96.06     4.83 o
  -8  -3   8      182.72      178.05     5.77 o
  -7  -3   8       97.18       89.10     4.41 o
  -6  -3   8      101.82       98.95     4.31 o
  -5  -3   8      320.94      322.46     8.16 o
  -4  -3   8      309.73      317.48     7.82 o
  -3  -3   8      102.01      102.94     2.85 o
  -2  -3   8      187.84      187.32     4.79 o
  -1  -3   8      247.62      251.69     6.26 o
   0  -3   8       25.91       24.74     1.69 o
   1  -3   8      187.57      189.23     4.75 o
   2  -3   8       42.44       42.61     1.64 o
   3  -3   8      191.24      194.89     4.85 o
   4  -3   8      402.92      417.76    10.10 o
   5  -3   8      239.87      245.22     6.06 o
   6  -3   8       94.67       93.25     2.60 o
   7  -3   8      209.92      213.57     5.34 o
   8  -3   8      215.33      220.90     5.48 o
   9  -3   8       32.55       30.65     2.53 o
  10  -3   8       95.03       91.70     2.77 o
  11  -3   8      192.45      191.16     5.02 o
  -9  -2   8       15.67        4.23    15.34 <
  -8  -2   8       22.23       19.73    10.22 <
  -7  -2   8       88.30       90.48     4.33 o
  -6  -2   8        0.00        4.73    94.01 <
  -5  -2   8      154.75      154.56     4.15 o
  -4  -2   8       50.11       43.42     1.92 o
  -3  -2   8      180.18      181.03     4.59 o
  -2  -2   8       97.19       96.44     2.59 o
  -1  -2   8       92.83       91.27     2.45 o
   0  -2   8      113.94      111.42     2.93 o
   1  -2   8      187.06      186.18     4.72 o
   2  -2   8      463.75      474.71    11.62 o
   3  -2   8      242.14      247.23     6.10 o
   4  -2   8      205.32      207.77     5.19 o
   5  -2   8      483.19      494.49    12.10 o
   6  -2   8      417.37      424.94    10.47 o
   7  -2   8      148.85      147.84     3.85 o
   8  -2   8      131.20      130.08     3.47 o
   9  -2   8      180.88      181.79     4.66 o
  10  -2   8       28.66       28.97     3.96 o
  11  -2   8       70.49       70.43     2.63 o
  -9  -1   8       62.74       56.66     4.91 o
  -8  -1   8       84.59       87.46     4.37 o
  -7  -1   8      178.07      181.41     5.40 o
  -6  -1   8       48.12       40.68     4.35 o
  -5  -1   8      104.94      101.63     3.07 o
  -4  -1   8      305.96      310.68     7.74 o
  -3  -1   8      214.54      213.99     5.44 o
  -2  -1   8       16.34        2.21     2.84 <
  -1  -1   8      118.28      120.02     3.04 o
   0  -1   8      314.81      316.50     7.89 o
   1  -1   8       14.32        0.70     2.47 <
   2  -1   8       16.37       10.88     2.34 o
   3  -1   8      363.71      369.48     9.12 o
   4  -1   8      332.56      337.90     8.35 o
   5  -1   8       17.35       11.17     3.04 <
   6  -1   8      122.45      118.06     3.23 o
   7  -1   8      282.95      288.43     7.14 o
   8  -1   8       24.44       20.07     2.96 o
   9  -1   8       73.45       74.97     2.27 o
  10  -1   8       38.22       36.99     2.76 o
  11  -1   8       29.16       31.61     3.76 o
  12  -1   8      153.37      152.16     4.31 o
  -9   0   8       25.36       30.00     8.41 <
  -8   0   8       65.30       68.13     4.36 o
  -7   0   8        0.00        9.48    96.91 <
  -6   0   8      122.52      122.27     4.25 o
  -5   0   8       68.61       64.67     2.30 o
  -4   0   8       68.52       68.78     2.27 o
  -3   0   8      129.35      129.43     3.40 o
  -2   0   8      256.38      255.69     6.45 o
  -1   0   8       52.62       49.09     1.55 o
   0   0   8       35.01       28.86     1.29 o
   1   0   8      251.13      252.90     6.30 o
   2   0   8       68.65       62.76     1.88 o
   3   0   8      248.83      248.62     6.25 o
   4   0   8       37.05       34.79     1.60 o
   5   0   8      142.47      143.75     3.65 o
   6   0   8      168.52      171.23     4.30 o
   7   0   8      146.52      146.37     3.79 o
   8   0   8       53.15       50.53     1.93 o
   9   0   8       41.16       39.50     2.23 o
  10   0   8      165.48      167.55     4.35 o
  11   0   8        9.50        6.58    11.15 <
  12   0   8       49.16       44.64     4.09 o
  -8   1   8       21.77        4.75     7.99 <
  -7   1   8       76.79       77.37     3.90 o
  -6   1   8      193.22      196.84     5.19 o
  -5   1   8        7.36        8.59    11.54 <
  -4   1   8       13.70       14.83     5.08 <
  -3   1   8      223.27      230.13     5.69 o
  -2   1   8       51.30       49.46     1.60 o
  -1   1   8      128.96      134.61     3.29 o
   0   1   8       14.65        3.45     2.01 o
   1   1   8       73.31       70.09     1.96 o
   2   1   8      259.95      265.62     6.53 o
   3   1   8      177.25      181.36     4.48 o
   4   1   8      112.21      114.01     2.90 o
   5   1   8       74.76       73.12     2.09 o
   6   1   8       75.02       75.16     2.16 o
   7   1   8       85.10       81.62     2.39 o
   8   1   8      186.21      188.91     4.76 o
   9   1   8        7.96        3.48     9.03 <
  10   1   8       26.28       27.73     3.61 o
  11   1   8       83.48       84.76     2.76 o
  12   1   8       23.09       27.22     7.27 <
  -7   2   8      110.87      108.94     4.09 o
  -6   2   8       37.84       34.12     2.88 o
  -5   2   8       96.45       97.05     2.89 o
  -4   2   8       52.55       50.88     2.12 o
  -3   2   8       78.32       78.14     2.38 o
  -2   2   8       25.48       20.25     1.83 o
  -1   2   8       84.81       82.54     2.24 o
   0   2   8      192.46      193.85     4.84 o
   1   2   8      230.59      237.15     5.80 o
   2   2   8      129.53      129.31     3.31 o
   3   2   8      291.50      296.62     7.32 o
   4   2   8      455.48      468.37    11.41 o
   5   2   8      198.11      200.89     5.01 o
   6   2   8       91.85       90.13     2.54 o
   7   2   8      186.06      184.14     4.74 o
   8   2   8       46.42       45.04     2.08 o
   9   2   8      110.82      110.40     3.03 o
  10   2   8       22.27       24.44     4.11 <
  11   2   8       52.86       54.13     2.67 o
  12   2   8       46.65       49.26     4.18 o
  -7   3   8       77.58       76.87     4.32 o
  -6   3   8      220.14      225.65     5.66 o
  -5   3   8      305.75      312.60     7.74 o
  -4   3   8      166.80      166.45     4.34 o
  -3   3   8      118.33      119.66     3.08 o
  -2   3   8      224.68      226.20     5.67 o
  -1   3   8      143.31      142.23     3.67 o
   0   3   8       36.81       35.37     1.30 o
   1   3   8      262.39      264.15     6.59 o
   2   3   8      355.64      364.49     8.91 o
   3   3   8      128.06      129.53     3.28 o
   4   3   8      202.71      206.48     5.12 o
   5   3   8      384.09      390.83     9.63 o
   6   3   8      200.79      205.37     5.10 o
   7   3   8       12.82        7.25     4.59 <
   8   3   8       75.99       74.55     2.38 o
   9   3   8       51.72       47.31     2.38 o
  10   3   8      157.47      157.61     4.19 o
  11   3   8      137.30      133.94     4.14 o
  12   3   8       12.64       20.08    13.29 <
  -9   4   8       56.35       54.94     5.61 o
  -8   4   8      219.07      222.63     6.38 o
  -7   4   8      233.99      233.51     6.61 o
  -6   4   8      155.30      151.08     4.23 o
  -5   4   8      273.21      272.52     6.99 o
  -4   4   8      421.04      432.62    10.62 o
  -3   4   8      231.33      236.50     5.84 o
  -2   4   8      167.32      167.97     4.26 o
  -1   4   8      331.60      341.07     8.33 o
   0   4   8      158.75      164.30     4.03 o
   1   4   8      117.91      115.03     3.02 o
   2   4   8       28.76       14.13     1.53 o
   3   4   8      130.85      131.21     3.34 o
   4   4   8       91.19       85.94     2.41 o
   5   4   8      219.79      221.59     5.54 o
   6   4   8       68.20       65.54     2.03 o
   7   4   8       40.64       41.24     2.14 o
   8   4   8      218.14      219.95     5.59 o
   9   4   8      165.51      164.73     4.42 o
  10   4   8       72.51       74.44     2.54 o
  11   4   8      146.34      148.90     4.32 o
  12   4   8      174.44      173.40     4.93 o
  -9   5   8       97.58       94.70     5.02 o
  -8   5   8       49.43       48.88     5.97 o
  -7   5   8      127.25      132.35     4.75 o
  -6   5   8      225.09      230.99     5.87 o
  -5   5   8       34.33       35.82     3.39 o
  -4   5   8       32.87       29.67     2.46 o
  -3   5   8      207.24      209.45     5.29 o
  -2   5   8       91.71       91.58     2.61 o
  -1   5   8      130.78      129.81     3.45 o
   0   5   8       19.73       18.44     2.37 o
   1   5   8       65.04       65.13     1.85 o
   2   5   8      273.63      274.84     6.87 o
   3   5   8      364.54      374.13     9.14 o
   4   5   8      179.81      180.31     4.56 o
   5   5   8      248.04      252.81     6.25 o
   6   5   8      439.68      451.62    11.04 o
   7   5   8      264.52      272.48     6.70 o
   8   5   8      169.08      175.28     4.41 o
   9   5   8      235.79      241.49     6.09 o
  10   5   8      207.66      212.22     5.43 o
  11   5   8       35.79       40.41     6.90 <
  12   5   8       25.81       26.71     7.03 <
  -9   6   8      105.40       99.40     5.13 o
  -8   6   8      105.13      102.12     4.96 o
  -7   6   8       77.27       76.00     4.81 o
  -6   6   8       56.35       51.07     3.41 o
  -5   6   8       19.26       18.13     5.80 <
  -4   6   8      151.78      150.96     3.99 o
  -3   6   8      321.10      327.94     8.10 o
  -2   6   8      171.31      172.78     4.43 o
  -1   6   8      138.23      138.49     3.64 o
   0   6   8      362.08      372.65     9.09 o
   1   6   8      300.85      307.70     7.57 o
   2   6   8        7.31        5.59     6.04 <
   3   6   8      176.69      176.59     4.48 o
   4   6   8      371.66      381.03     9.32 o
   5   6   8      109.48      109.63     2.86 o
   6   6   8      115.55      116.05     3.07 o
   7   6   8      291.72      300.56     7.36 o
   8   6   8      231.32      235.41     5.87 o
   9   6   8       32.47       32.62     2.73 o
  10   6   8       89.78       92.30     4.34 o
  11   6   8      106.86      104.65     4.52 o
  12   6   8       36.72       40.86     7.39 <
  -9   7   8       44.71       52.44     7.07 o
  -8   7   8       61.70       58.80     6.09 o
  -7   7   8      126.19      124.10     5.06 o
  -6   7   8       57.73       59.68     3.59 o
  -5   7   8      175.53      175.74     4.69 o
  -4   7   8       53.75       55.97     2.25 o
  -3   7   8      137.04      140.47     3.65 o
  -2   7   8      382.79      397.89     9.63 o
  -1   7   8      299.29      309.50     7.56 o
   0   7   8       74.80       75.73     2.16 o
   1   7   8      230.15      236.38     5.82 o
   2   7   8      222.09      226.33     5.62 o
   3   7   8       95.36       95.54     2.56 o
   4   7   8      121.23      120.15     3.14 o
   5   7   8       37.44       37.16     1.75 o
   6   7   8        0.00        7.54    55.02 <
   7   7   8      142.62      141.69     3.72 o
   8   7   8       18.68       20.46     3.81 <
   9   7   8       89.40       88.82     2.67 o
  10   7   8       35.16       30.92     3.90 o
  11   7   8       56.27       55.33     5.28 o
  12   7   8       16.88       15.34    14.97 <
  -8   8   8       22.21       17.14    14.65 <
  -7   8   8       25.67       25.90    12.71 <
  -6   8   8      130.76      127.79     4.12 o
  -5   8   8      103.03      104.69     3.25 o
  -4   8   8      106.58      102.84     3.28 o
  -3   8   8       18.04       14.36     4.50 <
  -2   8   8       67.72       63.73     2.33 o
  -1   8   8      184.89      186.00     4.71 o
   0   8   8      182.82      185.76     4.66 o
   1   8   8       45.05       43.46     1.88 o
   2   8   8        8.53        1.35     6.34 <
   3   8   8      118.59      116.55     3.13 o
   4   8   8       67.74       68.31     1.97 o
   5   8   8      244.31      249.67     6.17 o
   6   8   8       69.73       69.37     2.16 o
   7   8   8       15.25        9.81     4.29 <
   8   8   8      179.36      180.88     4.62 o
   9   8   8      119.35      118.78     3.50 o
  10   8   8       42.40       40.53     3.35 o
  11   8   8       31.56       32.64     5.43 <
  12   8   8       87.39       75.63     4.86 o
  -8   9   8       84.43       75.76     5.87 o
  -7   9   8       40.63       32.29     8.51 <
  -6   9   8       56.59       56.11     4.03 o
  -5   9   8       84.58       83.26     3.10 o
  -4   9   8      119.79      120.91     3.58 o
  -3   9   8       69.57       68.05     2.59 o
  -2   9   8       40.84       36.95     2.49 o
  -1   9   8      141.33      142.06     3.67 o
   0   9   8       63.50       62.91     2.01 o
   1   9   8      247.07      248.22     6.25 o
   2   9   8       27.03       26.12     2.39 o
   3   9   8       66.00       66.40     2.07 o
   4   9   8      222.87      225.22     5.68 o
   5   9   8      155.30      158.57     4.00 o
   6   9   8      103.03      104.61     2.83 o
   7   9   8       20.02       17.45     3.47 <
   8   9   8       95.10       94.78     2.78 o
   9   9   8       17.77       16.90     6.44 <
  10   9   8       58.66       56.87     2.97 o
  11   9   8       32.62       28.80     4.47 o
  -7  10   8       42.89       45.37     8.62 <
  -6  10   8       20.06       23.86     9.27 <
  -5  10   8      160.24      166.16     4.49 o
  -4  10   8       96.12       95.46     3.24 o
  -3  10   8       18.34       15.60     7.14 <
  -2  10   8      173.88      173.52     4.59 o
  -1  10   8      231.73      234.58     5.88 o
   0  10   8       43.85       41.11     1.94 o
   1  10   8       14.79        3.89     4.25 <
   2  10   8      260.93      267.01     6.60 o
   3  10   8      132.24      133.89     3.48 o
   4  10   8       21.45       21.33     3.48 o
   5  10   8      155.24      158.15     4.03 o
   6  10   8      213.88      222.59     5.46 o
   7  10   8       75.81       75.48     2.36 o
   8  10   8       20.65       17.66     4.01 <
   9  10   8      144.88      146.71     4.09 o
  10  10   8       59.80       57.15     3.20 o
  11  10   8       69.21       64.32     3.19 o
  -7  11   8      138.61      134.73     5.79 o
  -6  11   8       96.54       99.05     3.46 o
  -5  11   8      115.71      115.83     3.69 o
  -4  11   8      260.69      264.23     6.79 o
  -3  11   8      309.57      315.47     8.07 o
  -2  11   8      179.07      177.86     4.74 o
  -1  11   8      192.43      193.64     4.94 o
   0  11   8      299.19      303.43     7.56 o
   1  11   8       72.78       73.21     2.23 o
   2  11   8       38.70       34.64     2.17 o
   3  11   8       55.29       54.82     2.22 o
   4  11   8       52.91       50.74     2.23 o
   5  11   8      129.63      128.43     3.57 o
   6  11   8       88.94       88.03     2.59 o
   7  11   8      117.92      117.87     3.21 o
   8  11   8       10.08        7.75    12.71 <
   9  11   8       95.67       92.63     3.26 o
  10  11   8       25.28       29.27     5.44 <
  -6  12   8      135.18      139.81     4.28 o
  -5  12   8      181.26      176.62     5.01 o
  -4  12   8       44.43       41.87     3.76 o
  -3  12   8      158.23      152.37     4.44 o
  -2  12   8      271.70      275.91     6.96 o
  -1  12   8      100.05       95.72     2.84 o
   0  12   8       42.80       39.05     2.32 o
   1  12   8      106.08      106.40     2.99 o
   2  12   8       17.15        7.21     4.56 <
   3  12   8      217.35      217.57     5.58 o
   4  12   8      159.09      157.56     4.19 o
   5  12   8       82.15       80.11     2.71 o
   6  12   8      219.57      224.83     5.65 o
   7  12   8      231.15      234.70     5.90 o
   8  12   8      101.53       99.28     3.36 o
   9  12   8       74.85       74.62     3.21 o
  10  12   8      139.98      137.52     4.12 o
  -6  13   8       64.05       67.40     5.83 o
  -5  13   8       17.18        4.21    10.21 <
  -4  13   8       40.03       37.19     4.12 o
  -3  13   8       79.86       77.34     3.28 o
  -2  13   8      116.61      114.04     3.43 o
  -1  13   8       15.35       17.36     6.77 <
   0  13   8       38.33       34.40     2.57 o
   1  13   8      176.75      175.56     4.62 o
   2  13   8      107.90      109.41     3.07 o
   3  13   8       67.12       65.91     2.41 o
   4  13   8      231.57      231.06     5.94 o
   5  13   8      252.13      257.06     6.52 o
   6  13   8      133.36      133.95     3.74 o
   7  13   8      146.88      152.70     4.49 o
   8  13   8      197.65      198.04     5.32 o
   9  13   8      108.44      108.06     3.53 o
  -4  14   8       97.62      101.72     3.55 o
  -3  14   8       41.47       38.25     3.99 o
  -2  14   8      110.88      109.16     3.34 o
  -1  14   8      213.12      212.16     5.52 o
   0  14   8      123.54      121.09     3.45 o
   1  14   8       69.29       67.88     2.55 o
   2  14   8      210.17      209.10     5.43 o
   3  14   8      167.77      167.93     4.43 o
   4  14   8        5.03       11.80    19.78 <
   5  14   8       56.14       53.39     2.83 o
   6  14   8      132.32      134.50     3.75 o
   7  14   8       45.97       43.29     4.63 o
   8  14   8       26.76       26.71     7.70 <
   9  14   8       27.48       24.96     8.15 <
  -3  15   8       97.06       93.55     3.23 o
  -2  15   8       39.35       36.83     3.66 o
  -1  15   8        8.88        3.43    12.83 <
   0  15   8      156.16      153.13     4.19 o
   1  15   8       75.52       73.95     2.66 o
   2  15   8       10.42        7.13    10.26 <
   3  15   8       74.61       72.31     2.62 o
   4  15   8       99.93       98.71     3.01 o
   5  15   8       34.20       30.35     3.69 o
   6  15   8       97.87      100.00     3.89 o
   7  15   8       51.43       45.68     4.55 o
  -1  16   8       36.41       37.95     4.38 o
   0  16   8       45.78       46.67     2.94 o
   1  16   8       54.49       52.00     2.73 o
   2  16   8       68.41       68.18     2.72 o
   3  16   8       24.51       26.13     4.54 <
   4  16   8       21.70       25.38     5.14 <
   5  16   8       89.66       88.07     3.08 o
   0  17   8       18.93       18.78     9.85 <
   1  17   8       54.18       54.41     4.12 o
   2  17   8       51.61       47.07     5.15 o
   3  17   8      119.63      116.88     4.10 o
   4  17   8        9.09       14.22    21.28 <
   0 -12   9        9.89       20.54    25.16 <
   1 -12   9      132.80      130.21     3.96 o
   2 -12   9      155.24      158.09     5.18 o
  -3 -11   9       21.16       20.55     8.44 <
  -2 -11   9       17.86       21.54     7.23 <
  -1 -11   9       98.62       92.58     3.21 o
   0 -11   9      101.64       99.39     3.25 o
   1 -11   9       23.53       25.21     4.11 <
   2 -11   9      101.34      102.65     2.91 o
   3 -11   9      168.24      169.71     4.40 o
   4 -11   9       67.18       74.24     5.59 o
  -5 -10   9       10.47       13.33    28.93 <
  -4 -10   9        0.00       13.21    80.79 <
  -3 -10   9       77.40       80.12     2.97 o
  -2 -10   9        0.00        2.35    80.34 <
  -1 -10   9       81.52       78.06     2.92 o
   0 -10   9       22.42       18.06     4.56 <
   1 -10   9       29.98       27.84     2.85 o
   2 -10   9       38.12       37.05     2.45 o
   3 -10   9       29.00       21.69     3.10 o
   4 -10   9      116.69      120.44     3.23 o
   5 -10   9       89.77       88.44     2.74 o
   6 -10   9       45.81       54.23     7.84 <
  -6  -9   9        0.00        8.57    90.37 <
  -5  -9   9       70.38       73.78     3.04 o
  -4  -9   9       14.51        9.45     8.24 <
  -3  -9   9       72.45       73.74     2.90 o
  -2  -9   9       16.96       15.31     6.84 <
  -1  -9   9       38.50       36.05     3.26 o
   0  -9   9      101.25       98.83     2.93 o
   1  -9   9       97.71       97.02     2.76 o
   2  -9   9       48.03       46.07     2.23 o
   3  -9   9       24.62       18.26     3.51 o
   4  -9   9       84.27       84.31     2.60 o
   5  -9   9       55.83       49.99     2.40 o
   6  -9   9       78.26       77.85     2.59 o
   7  -9   9       28.17       15.98     9.14 <
  -6  -8   9       23.58       25.64     6.64 <
  -5  -8   9       61.60       62.04     2.97 o
  -4  -8   9       78.94       80.38     2.92 o
  -3  -8   9      129.71      134.03     3.61 o
  -2  -8   9        0.00        1.12    69.80 <
  -1  -8   9       41.21       40.28     3.03 o
   0  -8   9      195.62      199.55     5.05 o
   1  -8   9       75.95       72.94     2.32 o
   2  -8   9       17.01       12.29     4.46 <
   3  -8   9      112.65      111.01     3.09 o
   4  -8   9      118.95      117.17     3.25 o
   5  -8   9       17.36       11.62     5.36 <
   6  -8   9        0.00        1.65    71.62 <
   7  -8   9      122.42      119.82     3.37 o
   8  -8   9       21.57       20.25     9.74 <
  -7  -7   9       34.27       19.69     8.72 <
  -6  -7   9      120.72      121.77     3.79 o
  -5  -7   9      106.37      108.51     3.32 o
  -4  -7   9       13.54       14.83     7.60 <
  -3  -7   9      111.71      117.91     3.21 o
  -2  -7   9      243.02      249.37     6.23 o
  -1  -7   9      114.53      114.84     3.17 o
   0  -7   9       82.88       83.84     2.47 o
   1  -7   9      262.61      268.41     6.63 o
   2  -7   9      227.14      233.18     5.76 o
   3  -7   9       52.50       53.56     2.04 o
   4  -7   9      129.89      129.33     3.44 o
   5  -7   9      188.85      189.74     4.85 o
   6  -7   9       11.23        2.57     7.20 <
   7  -7   9       56.20       55.50     2.34 o
   8  -7   9       39.90       39.59     2.70 o
  -7  -6   9      160.50      165.32     5.75 o
  -6  -6   9       95.75      101.19     5.05 o
  -5  -6   9      201.86      211.83     5.43 o
  -4  -6   9      219.64      229.53     5.73 o
  -3  -6   9       35.50       34.91     2.80 o
  -2  -6   9       30.97       32.00     2.58 o
  -1  -6   9      146.68      149.07     3.83 o
   0  -6   9       40.25       38.07     2.11 o
   1  -6   9       43.46       39.99     1.95 o
   2  -6   9       68.28       65.31     2.08 o
   3  -6   9      137.31      135.76     3.59 o
   4  -6   9       12.30        8.07     5.56 <
   5  -6   9       51.90       49.81     2.10 o
   6  -6   9       63.02       62.89     2.24 o
   7  -6   9       73.55       74.53     2.37 o
   8  -6   9      200.70      203.16     5.16 o
   9  -6   9      128.31      127.74     3.48 o
  -8  -5   9       84.16       77.28     5.42 o
  -7  -5   9      192.06      182.41     6.11 o
  -6  -5   9      205.51      208.34     6.33 o
  -5  -5   9       92.68       91.88     2.93 o
  -4  -5   9      100.18       97.87     2.94 o
  -3  -5   9      126.40      124.23     3.46 o
  -2  -5   9       38.62       36.47     2.22 o
  -1  -5   9      171.82      171.43     4.42 o
   0  -5   9      122.41      123.75     3.25 o
   1  -5   9       94.83       92.03     2.56 o
   2  -5   9      322.71      327.47     8.11 o
   3  -5   9      201.31      206.04     5.11 o
   4  -5   9       33.64       31.61     2.08 o
   5  -5   9      194.55      198.41     4.97 o
   6  -5   9      207.14      209.22     5.29 o
   7  -5   9       69.10       67.94     2.27 o
   8  -5   9       63.38       63.22     2.27 o
   9  -5   9      221.64      222.07     5.67 o
  10  -5   9      169.93      172.21     4.62 o
  -8  -4   9        0.00        3.24   120.63 <
  -7  -4   9       37.44       41.15     6.60 <
  -6  -4   9       16.10       13.93    15.58 <
  -5  -4   9       57.97       52.88     3.35 o
  -4  -4   9       36.61       37.91     2.76 o
  -3  -4   9      125.41      125.81     3.36 o
  -2  -4   9        9.78        1.32     6.89 <
  -1  -4   9       92.94       91.68     2.59 o
   0  -4   9      399.29      412.16    10.03 o
   1  -4   9      215.07      216.34     5.44 o
   2  -4   9      161.25      160.93     4.12 o
   3  -4   9      338.78      347.50     8.51 o
   4  -4   9      327.53      332.28     8.23 o
   5  -4   9      110.73      107.78     2.95 o
   6  -4   9       80.30       77.07     2.36 o
   7  -4   9      209.39      208.44     5.34 o
   8  -4   9       54.24       52.03     2.15 o
   9  -4   9       70.09       67.94     2.35 o
  10  -4   9       30.43       27.59     3.07 o
  -9  -3   9       75.59       74.25     5.10 o
  -8  -3   9       18.42       21.98    13.29 <
  -7  -3   9       30.99       32.77     7.68 <
  -6  -3   9      139.64      136.02     4.97 o
  -5  -3   9      128.22      121.56     3.88 o
  -4  -3   9       13.42       12.86     6.70 <
  -3  -3   9      130.91      133.21     3.51 o
  -2  -3   9      232.46      234.68     5.91 o
  -1  -3   9       52.87       43.54     1.92 o
   0  -3   9       47.74       40.38     1.72 o
   1  -3   9      168.36      168.00     4.27 o
   2  -3   9      234.03      235.13     5.90 o
   3  -3   9       11.73        2.77     4.64 <
   4  -3   9       35.70       33.25     1.94 o
   5  -3   9      203.97      206.52     5.18 o
   6  -3   9       12.45        5.84     4.83 <
   7  -3   9       95.86       95.64     2.68 o
   8  -3   9       72.23       71.43     2.26 o
   9  -3   9       39.27       35.86     2.35 o
  10  -3   9      131.18      128.24     3.51 o
  11  -3   9       76.67       79.60     4.00 o
  -9  -2   9       42.94       47.12     6.65 o
  -8  -2   9        0.00       13.61   109.84 <
  -7  -2   9       27.47       27.13     7.51 <
  -6  -2   9       91.28       85.68     4.22 o
  -5  -2   9       66.73       63.85     3.03 o
  -4  -2   9      114.74      110.65     3.20 o
  -3  -2   9       16.26       15.52     3.94 <
  -2  -2   9       30.06       28.09     2.26 o
  -1  -2   9      186.24      189.04     4.74 o
   0  -2   9       91.13       89.10     2.44 o
   1  -2   9      180.57      182.61     4.57 o
   2  -2   9       58.04       55.30     1.76 o
   3  -2   9       27.62       25.96     1.85 o
   4  -2   9      200.23      203.39     5.08 o
   5  -2   9      183.92      186.29     4.68 o
   6  -2   9       59.27       57.45     1.90 o
   7  -2   9       14.97        2.72     4.28 <
   8  -2   9      139.83      138.75     3.66 o
   9  -2   9       13.24        2.61     5.38 <
  10  -2   9      108.73      110.39     3.01 o
  11  -2   9       28.44       27.37     3.64 o
  -9  -1   9       80.35       81.03     4.77 o
  -8  -1   9      145.68      140.35     5.04 o
  -7  -1   9       73.75       69.70     4.35 o
  -6  -1   9       50.16       48.17     4.66 o
  -5  -1   9      155.65      154.68     4.19 o
  -4  -1   9       45.58       42.81     2.34 o
  -3  -1   9      170.63      172.98     4.45 o
  -2  -1   9       66.39       67.67     2.00 o
  -1  -1   9        8.94        7.08     5.40 <
   0  -1   9      230.24      234.10     5.80 o
   1  -1   9      219.43      224.22     5.52 o
   2  -1   9       63.57       61.79     1.82 o
   3  -1   9       33.49       31.77     1.69 o
   4  -1   9       65.73       65.20     1.92 o
   5  -1   9      109.97      108.38     2.88 o
   6  -1   9      170.20      171.06     4.35 o
   7  -1   9       37.52       35.08     1.97 o
   8  -1   9      101.05      100.03     2.77 o
   9  -1   9       33.67       30.47     2.35 o
  10  -1   9        8.78        5.38    11.01 <
  11  -1   9      121.61      120.36     3.44 o
  -9   0   9       48.08       47.83     5.40 o
  -8   0   9        0.00       17.43   102.15 <
  -7   0   9       94.53       93.79     4.21 o
  -6   0   9       23.71       18.26     7.80 <
  -5   0   9       32.23       30.58     2.73 o
  -4   0   9       11.26        5.95     5.99 <
  -3   0   9       20.60       13.81     3.66 <
  -2   0   9      228.35      233.15     5.77 o
  -1   0   9      308.52      317.88     7.74 o
   0   0   9      178.86      182.50     4.53 o
   1   0   9      322.19      328.88     8.08 o
   2   0   9      399.83      411.47    10.02 o
   3   0   9      210.23      214.86     5.30 o
   4   0   9      103.78      103.01     2.72 o
   5   0   9      210.44      212.70     5.32 o
   6   0   9       81.48       79.21     2.31 o
   7   0   9      120.95      120.34     3.18 o
   8   0   9       26.01       26.75     2.59 o
   9   0   9      108.70      106.30     3.01 o
  10   0   9        2.26       10.89    40.10 <
  11   0   9       47.92       45.25     2.73 o
  12   0   9       75.57       74.95     3.58 o
  -8   1   9      123.06      123.92     4.55 o
  -7   1   9      182.58      185.00     5.43 o
  -6   1   9      122.53      123.69     4.25 o
  -5   1   9       91.89       91.30     2.64 o
  -4   1   9      269.15      277.68     6.81 o
  -3   1   9      170.85      173.96     4.41 o
  -2   1   9       55.05       50.99     1.89 o
  -1   1   9      289.69      293.91     7.27 o
   0   1   9      359.82      370.64     9.02 o
   1   1   9      180.81      181.38     4.56 o
   2   1   9      129.37      128.76     3.31 o
   3   1   9      294.55      301.32     7.39 o
   4   1   9      147.36      147.48     3.76 o
   5   1   9       93.58       93.86     2.50 o
   6   1   9       16.11        6.40     3.33 <
   7   1   9       95.09       94.57     2.59 o
   8   1   9      175.08      173.58     4.49 o
   9   1   9      175.87      175.09     4.55 o
  10   1   9       39.67       37.89     2.75 o
  11   1   9       91.53       89.06     2.85 o
  12   1   9      124.76      128.57     3.59 o
  -7   2   9      136.89      134.99     4.06 o
  -6   2   9      329.09      333.55     8.33 o
  -5   2   9      165.17      165.87     4.34 o
  -4   2   9      110.06      109.54     3.07 o
  -3   2   9      325.71      335.33     8.23 o
  -2   2   9      293.14      300.28     7.37 o
  -1   2   9       50.98       48.26     1.71 o
   0   2   9       82.86       78.10     2.22 o
   1   2   9      118.97      116.25     3.04 o
   2   2   9      121.28      119.16     3.11 o
   3   2   9      320.32      326.32     8.04 o
   4   2   9      129.87      131.14     3.34 o
   5   2   9      112.86      113.58     2.93 o
   6   2   9      318.68      326.26     8.01 o
   7   2   9      203.12      206.58     5.16 o
   8   2   9       92.42       90.49     2.63 o
   9   2   9      125.68      126.36     3.37 o
  10   2   9      201.43      200.48     5.21 o
  11   2   9      127.33      126.18     3.59 o
  12   2   9       74.55       76.28     3.66 o
  -9   3   9       64.06       60.17     5.26 o
  -8   3   9      114.91      110.69     4.68 o
  -7   3   9       22.82       10.49     9.08 <
  -6   3   9       19.88       18.25     5.40 <
  -5   3   9      129.41      128.41     3.53 o
  -4   3   9      116.81      112.77     3.23 o
  -3   3   9      129.86      129.00     3.50 o
  -2   3   9       25.48       19.25     2.12 o
  -1   3   9      174.54      177.94     4.44 o
   0   3   9      189.00      189.74     4.78 o
   1   3   9      403.62      412.51    10.11 o
   2   3   9      202.95      204.52     5.13 o
   3   3   9      323.14      332.26     8.11 o
   4   3   9      549.11      565.75    13.74 o
   5   3   9      372.77      381.51     9.35 o
   6   3   9      173.49      175.58     4.45 o
   7   3   9      250.92      256.26     6.35 o
   8   3   9      290.73      296.45     7.34 o
   9   3   9       28.91       29.64     2.68 o
  10   3   9       37.77       36.49     2.88 o
  11   3   9       95.65       94.90     2.98 o
  12   3   9       27.99       31.16     6.41 <
  -9   4   9       43.16       41.70     7.34 <
  -8   4   9       87.68       85.90     4.74 o
  -7   4   9       21.94       21.54     7.23 <
  -6   4   9      127.12      130.00     3.66 o
  -5   4   9      280.93      284.06     7.20 o
  -4   4   9      122.98      123.95     3.50 o
  -3   4   9       19.38       14.30     3.17 o
  -2   4   9      258.62      267.57     6.53 o
  -1   4   9      263.48      270.07     6.64 o
   0   4   9       33.68       33.09     1.78 o
   1   4   9       72.23       72.14     1.95 o
   2   4   9      362.98      374.12     9.10 o
   3   4   9      217.39      220.04     5.48 o
   4   4   9       82.62       82.49     2.24 o
   5   4   9      373.01      382.57     9.35 o
   6   4   9      373.65      381.52     9.39 o
   7   4   9       17.43       17.53     3.97 <
   8   4   9       29.96       20.40     2.57 o
   9   4   9      140.25      139.94     3.78 o
  10   4   9       54.80       51.23     2.57 o
  11   4   9      153.70      156.03     4.15 o
  12   4   9       81.88       77.99     3.54 o
  -9   5   9       94.94       83.90     5.10 o
  -8   5   9        4.93       10.67    55.10 <
  -7   5   9      132.88      135.91     4.90 o
  -6   5   9       55.69       53.85     2.99 o
  -5   5   9       61.59       60.94     2.83 o
  -4   5   9      269.47      280.39     6.92 o
  -3   5   9      203.73      205.21     5.19 o
  -2   5   9       40.41       38.92     2.02 o
  -1   5   9       51.68       50.39     1.93 o
   0   5   9      182.70      185.69     4.67 o
   1   5   9      102.33       98.55     2.69 o
   2   5   9      149.29      150.82     3.81 o
   3   5   9       85.93       84.02     2.30 o
   4   5   9       20.14       21.65     2.21 o
   5   5   9      148.33      147.63     3.80 o
   6   5   9       11.77        5.14     4.81 <
   7   5   9      147.66      151.46     3.87 o
   8   5   9       55.75       53.00     2.32 o
   9   5   9      126.85      125.03     3.60 o
  10   5   9       23.08       24.54     5.03 <
  11   5   9       46.09       38.61     3.91 o
  12   5   9      146.91      148.03     4.45 o
  -8   6   9       50.15       46.01     6.65 o
  -7   6   9       71.07       72.72     5.34 o
  -6   6   9       34.04       30.33     3.93 o
  -5   6   9        6.09        2.86    19.58 <
  -4   6   9       94.43       91.82     2.84 o
  -3   6   9       57.09       57.19     2.19 o
  -2   6   9      149.15      154.00     3.92 o
  -1   6   9       63.74       63.46     2.09 o
   0   6   9       42.56       41.22     1.90 o
   1   6   9      108.73      107.57     2.86 o
   2   6   9       38.76       32.81     1.71 o
   3   6   9      175.04      178.08     4.46 o
   4   6   9       13.31        7.74     3.78 <
   5   6   9       82.95       80.75     2.31 o
   6   6   9      169.31      173.05     4.37 o
   7   6   9      144.42      147.28     3.80 o
   8   6   9       21.49       15.86     3.41 o
   9   6   9       15.80        5.60     6.66 <
  10   6   9      121.74      121.60     3.53 o
  11   6   9       19.32       12.41    13.88 <
  12   6   9       48.59       55.95     4.17 o
  -8   7   9        9.47       17.75    35.66 <
  -7   7   9       32.11       25.52     9.61 <
  -6   7   9       70.52       69.39     3.54 o
  -5   7   9       29.13       27.96     4.39 o
  -4   7   9       37.24       37.81     2.53 o
  -3   7   9      108.07      107.99     3.03 o
  -2   7   9       45.89       44.38     2.27 o
  -1   7   9      195.94      198.08     5.03 o
   0   7   9      149.13      151.11     3.84 o
   1   7   9       31.64       29.38     1.99 o
   2   7   9      267.86      271.52     6.75 o
   3   7   9      275.93      281.70     6.95 o
   4   7   9       44.56       38.02     1.77 o
   5   7   9       94.70       90.46     2.54 o
   6   7   9      178.74      181.68     4.58 o
   7   7   9       41.38       39.96     2.07 o
   8   7   9       96.09       96.03     2.70 o
   9   7   9       39.65       38.41     2.78 o
  10   7   9       33.18       30.90     7.54 <
  11   7   9       47.40       46.88     5.48 o
  12   7   9        0.00        9.10   115.59 <
  -8   8   9       26.99       28.37    11.93 <
  -7   8   9      150.89      150.58     5.60 o
  -6   8   9      134.84      133.89     4.28 o
  -5   8   9       48.34       45.69     4.08 o
  -4   8   9      142.40      142.98     3.82 o
  -3   8   9      227.62      229.85     5.83 o
  -2   8   9       48.71       49.92     2.27 o
  -1   8   9       16.13        6.99     4.90 <
   0   8   9      200.82      198.99     5.11 o
   1   8   9      159.92      161.39     4.11 o
   2   8   9      103.31      104.11     2.79 o
   3   8   9      197.22      201.77     5.01 o
   4   8   9      300.06      311.81     7.55 o
   5   8   9      146.82      150.36     3.79 o
   6   8   9       48.02       47.92     1.95 o
   7   8   9      173.77      177.62     4.48 o
   8   8   9       56.64       56.31     2.13 o
   9   8   9      117.84      119.15     3.26 o
  10   8   9       67.19       61.76     2.91 o
  11   8   9        4.18        4.56    58.06 <
  -7   9   9      141.41      130.33     5.51 o
  -6   9   9      261.10      265.47     6.97 o
  -5   9   9      293.93      295.24     7.51 o
  -4   9   9      166.09      163.31     4.44 o
  -3   9   9      184.08      186.76     4.79 o
  -2   9   9      244.02      246.92     6.25 o
  -1   9   9       99.60      100.99     2.86 o
   0   9   9       48.87       45.58     1.91 o
   1   9   9       45.40       40.10     1.89 o
   2   9   9       75.78       75.63     2.26 o
   3   9   9      107.51      106.01     2.91 o
   4   9   9       58.64       55.18     1.97 o
   5   9   9      128.42      129.27     3.40 o
   6   9   9       10.42        2.98     6.60 <
   7   9   9      139.28      139.66     3.67 o
   8   9   9       47.45       46.22     2.17 o
   9   9   9       23.88       20.40     3.68 o
  10   9   9      170.81      170.25     4.67 o
  11   9   9      193.52      193.13     5.22 o
  -7  10   9      132.03      129.66     5.63 o
  -6  10   9       71.01       71.03     4.13 o
  -5  10   9      112.07      110.59     3.38 o
  -4  10   9      218.86      220.66     5.69 o
  -3  10   9       90.55       92.43     2.92 o
  -2  10   9       55.80       54.67     2.42 o
  -1  10   9       78.42       79.34     2.53 o
   0  10   9       11.54        4.07     5.36 <
   1  10   9      237.91      239.30     6.03 o
   2  10   9      186.89      190.07     4.79 o
   3  10   9       84.81       83.40     2.46 o
   4  10   9      259.19      265.95     6.58 o
   5  10   9      290.90      298.28     7.37 o
   6  10   9      131.73      131.65     3.56 o
   7  10   9      119.80      120.99     3.25 o
   8  10   9      213.78      218.66     5.47 o
   9  10   9      148.55      150.23     4.19 o
  10  10   9       47.38       43.30     3.43 o
  11  10   9       94.24       98.24     3.37 o
  -6  11   9       51.23       47.39     4.83 o
  -5  11   9      104.06      103.95     3.29 o
  -4  11   9      121.37      120.61     3.53 o
  -3  11   9       22.80       14.07     5.30 <
  -2  11   9       92.89       91.44     2.94 o
  -1  11   9      214.67      215.97     5.57 o
   0  11   9      152.35      152.81     3.96 o
   1  11   9       64.85       66.06     2.15 o
   2  11   9      237.14      243.04     6.03 o
   3  11   9      273.41      278.92     6.92 o
   4  11   9      139.04      140.15     3.71 o
   5  11   9      155.62      160.12     4.10 o
   6  11   9      277.92      287.81     7.06 o
   7  11   9      157.46      160.87     4.17 o
   8  11   9       50.90       50.55     2.48 o
   9  11   9      116.24      120.13     3.57 o
  10  11   9       88.82       86.52     3.22 o
  -6  12   9       46.04       46.17     6.46 o
  -5  12   9        3.32        2.55    41.59 <
  -4  12   9      113.51      110.33     3.42 o
  -3  12   9      232.93      234.51     6.05 o
  -2  12   9      125.58      122.55     3.60 o
  -1  12   9       61.01       60.70     2.66 o
   0  12   9      223.42      226.02     5.71 o
   1  12   9      187.26      189.73     4.85 o
   2  12   9       14.12        9.58     5.99 <
   3  12   9       18.12        7.62     4.53 <
   4  12   9      118.55      120.46     3.28 o
   5  12   9       12.98        6.25     7.72 <
   6  12   9       81.86       81.34     2.63 o
   7  12   9       34.90       34.24     3.11 o
   8  12   9       58.93       55.92     3.93 o
   9  12   9       56.80       55.26     3.25 o
  10  12   9       42.54       37.10     5.59 o
  -5  13   9       84.38       85.34     3.14 o
  -4  13   9       40.22       43.28     3.56 o
  -3  13   9       20.08       20.24     5.85 <
  -2  13   9      184.51      186.33     4.91 o
  -1  13   9      140.34      137.53     3.91 o
   0  13   9       14.86       19.43     5.67 <
   1  13   9       75.30       73.12     2.54 o
   2  13   9      124.51      124.76     3.43 o
   3  13   9       84.87       84.17     2.68 o
   4  13   9      137.33      136.70     3.71 o
   5  13   9       48.44       44.94     2.86 o
   6  13   9       94.49       93.79     2.89 o
   7  13   9      180.28      178.52     4.77 o
   8  13   9       78.10       71.50     3.68 o
   9  13   9       14.90       14.22    12.21 <
  -4  14   9       42.99       40.83     3.70 o
  -3  14   9       16.78       15.50     7.83 <
  -2  14   9       65.86       67.73     2.88 o
  -1  14   9       88.14       87.04     2.97 o
   0  14   9      128.27      129.65     3.55 o
   1  14   9       20.26       22.20     5.08 <
   2  14   9       27.00       26.95     3.80 o
   3  14   9      136.36      136.44     3.72 o
   4  14   9       18.13        3.48     5.37 <
   5  14   9       96.15       95.32     3.06 o
   6  14   9       27.59       25.97     4.19 o
   7  14   9       38.66       40.92     4.27 o
   8  14   9       93.72       89.39     3.88 o
  -2  15   9       59.32       57.33     2.95 o
  -1  15   9       31.50       28.82     4.28 o
   0  15   9       55.11       51.35     2.97 o
   1  15   9      149.09      151.02     4.03 o
   2  15   9       63.37       64.52     2.59 o
   3  15   9       12.48        7.87     8.79 <
   4  15   9      136.24      138.17     3.75 o
   5  15   9      130.46      129.76     3.74 o
   6  15   9       27.81       29.25     4.37 o
   7  15   9       27.70       28.31     7.18 <
   0  16   9       46.92       46.89     3.26 o
   1  16   9       16.99       12.30     6.56 <
   2  16   9      110.97      107.71     3.26 o
   3  16   9       47.17       45.82     2.93 o
   4  16   9       46.14       42.93     3.00 o
   5  16   9       32.19       35.19     4.09 o
   1 -11  10       30.69       27.84     7.73 <
   2 -11  10       50.58       53.55     3.50 o
  -3 -10  10       54.37       55.26     4.16 o
  -2 -10  10      148.58      147.42     4.18 o
  -1 -10  10      118.59      114.87     3.56 o
   0 -10  10       33.55       25.28     4.06 o
   1 -10  10      120.45      117.66     3.38 o
   2 -10  10      139.81      140.52     3.72 o
   3 -10  10       20.25       14.95     4.98 <
   4 -10  10       14.29        4.89    10.36 <
  -5  -9  10       55.78       54.68     5.62 o
  -4  -9  10      128.21      132.94     3.77 o
  -3  -9  10       95.38       97.24     3.15 o
  -2  -9  10       75.86       77.17     2.94 o
  -1  -9  10      215.95      220.17     5.67 o
   0  -9  10      202.40      207.35     5.35 o
   1  -9  10       72.33       74.04     2.52 o
   2  -9  10       74.06       72.49     2.39 o
   3  -9  10      163.42      164.26     4.27 o
   4  -9  10       10.71       11.25     8.51 <
   5  -9  10      107.22      104.22     3.06 o
  -6  -8  10      120.16      124.14     4.73 o
  -5  -8  10       30.59       27.94     4.68 o
  -4  -8  10       11.88        8.14     9.37 <
  -3  -8  10      105.32      104.00     3.14 o
  -2  -8  10       35.92       34.76     3.22 o
  -1  -8  10       25.16       21.56     4.86 <
   0  -8  10       87.17       84.28     2.67 o
   1  -8  10      138.70      139.80     3.74 o
   2  -8  10       42.42       41.52     2.27 o
   3  -8  10       58.93       56.72     2.24 o
   4  -8  10        0.00        3.40    66.11 <
   5  -8  10       97.65       95.71     2.85 o
   6  -8  10      211.74      212.37     5.45 o
   7  -8  10      169.17      173.00     5.35 o
  -6  -7  10       32.41       27.85     8.21 <
  -5  -7  10       50.04       44.44     3.53 o
  -4  -7  10       40.38       41.05     3.25 o
  -3  -7  10       93.22       94.98     2.90 o
  -2  -7  10       37.94       32.69     2.87 o
  -1  -7  10       59.52       55.80     2.33 o
   0  -7  10      206.62      209.72     5.29 o
   1  -7  10      150.25      148.38     3.92 o
   2  -7  10       30.06       30.06     2.67 o
   3  -7  10      128.69      127.11     3.41 o
   4  -7  10      245.83      248.87     6.24 o
   5  -7  10       97.19       94.87     2.77 o
   6  -7  10       56.41       55.23     2.28 o
   7  -7  10      221.50      220.58     5.68 o
   8  -7  10      167.32      162.37     6.05 o
  -6  -6  10       51.66       59.74     6.42 o
  -5  -6  10       77.63       80.76     3.28 o
  -4  -6  10       23.83       25.86     4.94 <
  -3  -6  10       67.12       66.78     2.52 o
  -2  -6  10      201.89      204.80     5.24 o
  -1  -6  10      157.79      156.69     4.15 o
   0  -6  10       45.55       44.71     2.14 o
   1  -6  10      211.44      214.31     5.39 o
   2  -6  10      288.80      291.58     7.28 o
   3  -6  10       87.52       86.63     2.48 o
   4  -6  10       85.40       84.62     2.48 o
   5  -6  10      199.08      200.99     5.09 o
   6  -6  10       88.38       85.60     2.62 o
   7  -6  10       53.58       53.99     2.35 o
   8  -6  10       19.07       23.59     5.12 <
  -7  -5  10      102.02       92.74     5.23 o
  -6  -5  10       15.67       11.97    17.27 <
  -5  -5  10       54.54       51.09     3.92 o
  -4  -5  10      140.78      145.67     4.05 o
  -3  -5  10       18.08       12.77     5.64 <
  -2  -5  10       60.68       59.75     2.22 o
  -1  -5  10       90.70       88.43     2.65 o
   0  -5  10       65.33       61.35     2.16 o
   1  -5  10       48.15       45.73     2.00 o
   2  -5  10       14.52        2.53     4.20 <
   3  -5  10      140.19      141.77     3.64 o
   4  -5  10       69.25       67.80     2.14 o
   5  -5  10       46.19       44.59     2.11 o
   6  -5  10       77.72       75.44     2.41 o
   7  -5  10       79.26       78.05     2.48 o
   8  -5  10      104.30      104.67     2.95 o
   9  -5  10       98.81       99.00     2.87 o
  -8  -4  10       72.76       64.81     5.29 o
  -7  -4  10        0.00        3.21   114.73 <
  -6  -4  10      118.01      120.08     4.95 o
  -5  -4  10       10.60        6.17    14.14 <
  -4  -4  10       21.42       17.11     5.20 <
  -3  -4  10      102.30      100.30     3.05 o
  -2  -4  10       22.98       22.77     3.10 o
  -1  -4  10      166.43      165.60     4.29 o
   0  -4  10      129.00      125.98     3.41 o
   1  -4  10       25.80       22.47     2.16 o
   2  -4  10      153.66      154.72     3.93 o
   3  -4  10      162.99      165.36     4.18 o
   4  -4  10       67.60       69.27     2.10 o
   5  -4  10       93.47       92.78     2.60 o
   6  -4  10       49.13       50.73     2.15 o
   7  -4  10       24.44       19.75     3.34 o
   8  -4  10      116.80      114.75     3.19 o
   9  -4  10       13.39        6.79     7.40 <
  10  -4  10       96.36      102.01     3.44 o
  -8  -3  10        7.91       14.41    34.23 <
  -7  -3  10       80.77       80.57     4.85 o
  -6  -3  10       34.20       36.05     6.94 <
  -5  -3  10      120.00      115.87     3.80 o
  -4  -3  10      117.08      120.33     3.73 o
  -3  -3  10       15.65        9.47     4.85 <
  -2  -3  10      117.55      117.68     3.22 o
  -1  -3  10      200.12      202.72     5.10 o
   0  -3  10       48.81       44.25     1.98 o
   1  -3  10       47.64       43.60     1.68 o
   2  -3  10      120.92      123.56     3.14 o
   3  -3  10       45.32       43.11     1.73 o
   4  -3  10      102.80      100.22     2.77 o
   5  -3  10       81.00       79.59     2.32 o
   6  -3  10      160.98      164.25     4.15 o
   7  -3  10       40.43       38.09     2.19 o
   8  -3  10       27.35       24.34     2.96 o
   9  -3  10      130.46      128.83     3.47 o
  10  -3  10       52.14       49.08     2.28 o
  -8  -2  10        0.00       17.06   113.27 <
  -7  -2  10       71.91       74.29     4.80 o
  -6  -2  10       55.42       47.56     5.12 o
  -5  -2  10       24.00       22.66     5.62 <
  -4  -2  10      175.01      175.31     4.68 o
  -3  -2  10      224.20      226.63     5.76 o
  -2  -2  10      141.65      148.00     3.72 o
  -1  -2  10      201.90      204.97     5.15 o
   0  -2  10      330.67      336.97     8.32 o
   1  -2  10      199.16      204.33     5.03 o
   2  -2  10       51.63       52.77     1.71 o
   3  -2  10      210.16      214.75     5.31 o
   4  -2  10      180.32      182.79     4.58 o
   5  -2  10       32.05       30.37     1.97 o
   6  -2  10       20.43       19.57     2.80 o
   7  -2  10      103.13      102.62     2.80 o
   8  -2  10       10.70        8.57     6.65 <
   9  -2  10       69.14       68.47     2.25 o
  10  -2  10       30.57       24.47     3.13 o
  -9  -1  10      135.85      134.66     5.07 o
  -8  -1  10      111.76      110.32     4.79 o
  -7  -1  10       97.93       97.84     4.49 o
  -6  -1  10      206.84      208.22     6.07 o
  -5  -1  10      211.58      215.15     5.53 o
  -4  -1  10       79.42       79.63     2.59 o
  -3  -1  10      156.98      156.77     4.15 o
  -2  -1  10      276.74      279.36     6.99 o
  -1  -1  10       88.64       87.72     2.46 o
   0  -1  10       27.73       24.11     1.91 o
   1  -1  10      210.23      211.97     5.30 o
   2  -1  10      143.24      142.17     3.66 o
   3  -1  10       65.34       65.04     1.92 o
   4  -1  10       20.97       23.37     2.50 o
   5  -1  10       86.89       84.16     2.38 o
   6  -1  10       83.27       81.02     2.31 o
   7  -1  10      194.72      198.68     4.96 o
   8  -1  10       89.94       89.59     2.54 o
   9  -1  10      122.03      122.74     3.27 o
  10  -1  10      234.62      238.25     6.01 o
  11  -1  10      129.50      131.24     3.59 o
  -9   0  10       80.21       81.60     4.78 o
  -8   0  10      202.40      197.36     6.04 o
  -7   0  10      201.45      199.76     5.96 o
  -6   0  10       79.74       79.04     4.23 o
  -5   0  10      207.65      207.87     5.37 o
  -4   0  10      250.98      250.26     6.41 o
  -3   0  10       21.43       13.34     3.86 <
  -2   0  10      104.36      105.31     2.96 o
  -1   0  10       11.38        2.80     4.69 <
   0   0  10      147.59      152.39     3.77 o
   1   0  10      336.81      342.31     8.44 o
   2   0  10      180.46      183.10     4.57 o
   3   0  10       53.33       52.13     1.68 o
   4   0  10      253.21      257.67     6.38 o
   5   0  10      217.21      219.15     5.49 o
   6   0  10       28.06       24.92     2.26 o
   7   0  10      161.47      163.01     4.16 o
   8   0  10      226.09      227.24     5.74 o
   9   0  10      137.02      135.85     3.61 o
  10   0  10      128.23      127.52     3.46 o
  11   0  10      208.90      207.72     5.40 o
  -8   1  10       27.08       26.81     8.67 <
  -7   1  10      101.14      102.27     4.25 o
  -6   1  10       76.17       76.55     4.02 o
  -5   1  10       35.95       37.04     2.83 o
  -4   1  10       33.33       32.12     2.71 o
  -3   1  10       41.44       37.59     2.37 o
  -2   1  10      154.04      156.40     4.00 o
  -1   1  10      352.51      360.08     8.85 o
   0   1  10      248.62      252.00     6.26 o
   1   1  10      258.47      263.14     6.49 o
   2   1  10      549.18      565.46    13.74 o
   3   1  10      387.38      397.47     9.71 o
   4   1  10      110.55      109.43     2.87 o
   5   1  10      219.92      220.35     5.56 o
   6   1  10      240.66      240.99     6.08 o
   7   1  10       53.87       51.60     1.93 o
   8   1  10       58.57       57.02     2.03 o
   9   1  10      124.21      123.00     3.34 o
  10   1  10       81.67       80.66     2.57 o
  11   1  10       70.75       69.52     2.64 o
  12   1  10        0.00       11.24   114.25 <
  -9   2  10        0.00       10.14   113.45 <
  -8   2  10       76.61       78.54     4.77 o
  -7   2  10      153.86      148.32     5.05 o
  -6   2  10       73.69       74.09     2.60 o
  -5   2  10       14.96        8.99     5.19 <
  -4   2  10      123.90      125.52     3.34 o
  -3   2  10      159.94      162.09     4.21 o
  -2   2  10       15.88       10.56     4.13 <
  -1   2  10       85.42       84.46     2.33 o
   0   2  10      333.91      342.36     8.38 o
   1   2  10      183.31      183.95     4.63 o
   2   2  10       63.29       62.10     1.81 o
   3   2  10      256.57      261.21     6.45 o
   4   2  10      351.60      359.23     8.82 o
   5   2  10       48.70       47.38     1.66 o
   6   2  10       74.56       74.10     2.17 o
   7   2  10      150.13      150.79     3.88 o
   8   2  10       61.16       58.94     2.03 o
   9   2  10      197.41      199.11     5.08 o
  10   2  10       55.37       54.39     2.55 o
  11   2  10       20.82       21.35     5.41 <
  12   2  10      133.03      134.44     4.11 o
  -9   3  10       56.75       58.20     5.56 o
  -8   3  10       25.93       15.23     9.62 <
  -7   3  10       14.28       11.86    16.06 <
  -6   3  10      104.61      105.18     3.26 o
  -5   3  10      113.84      112.75     3.38 o
  -4   3  10       45.96       47.42     2.83 o
  -3   3  10       27.92       29.61     3.01 o
  -2   3  10      139.86      136.93     3.62 o
  -1   3  10       92.96       91.58     2.52 o
   0   3  10       96.97       95.86     2.60 o
   1   3  10      110.19      108.30     2.85 o
   2   3  10       64.56       63.26     1.89 o
   3   3  10      210.78      212.16     5.32 o
   4   3  10       80.72       78.85     2.22 o
   5   3  10       99.76       99.82     2.64 o
   6   3  10      105.42      104.13     2.84 o
   7   3  10      139.73      139.81     3.62 o
   8   3  10        7.92        3.04     8.99 <
   9   3  10        0.00        2.00    63.70 <
  10   3  10      165.57      166.44     4.38 o
  11   3  10      102.12      102.25     3.11 o
  -9   4  10       56.64       56.75     6.11 o
  -8   4  10       16.18       10.58    17.39 <
  -7   4  10       43.95       43.39     4.54 o
  -6   4  10      127.99      124.57     3.72 o
  -5   4  10       14.53        7.14     7.72 <
  -4   4  10       81.40       79.71     2.84 o
  -3   4  10       14.62       13.26     7.00 <
  -2   4  10       36.60       34.08     2.06 o
  -1   4  10      194.04      200.07     4.95 o
   0   4  10      107.33      107.81     2.88 o
   1   4  10      105.74      103.89     2.78 o
   2   4  10       34.70       27.74     1.71 o
   3   4  10      111.39      112.13     2.92 o
   4   4  10      125.41      128.67     3.24 o
   5   4  10      186.83      189.29     4.74 o
   6   4  10       14.51        9.52     3.82 <
   7   4  10       15.90        1.96     4.58 <
   8   4  10      112.99      109.98     3.13 o
   9   4  10       46.14       44.60     2.41 o
  10   4  10      135.32      135.42     3.74 o
  11   4  10       13.71       11.19     8.48 <
  -8   5  10       99.30       97.58     5.00 o
  -7   5  10        2.12        8.76   114.97 <
  -6   5  10       20.74       18.16     6.05 <
  -5   5  10       78.72       81.55     3.27 o
  -4   5  10       35.17       31.81     3.65 o
  -3   5  10      149.57      150.13     4.11 o
  -2   5  10      184.61      186.31     4.73 o
  -1   5  10      116.72      118.04     3.11 o
   0   5  10      273.86      277.23     6.91 o
   1   5  10      400.56      408.84    10.04 o
   2   5  10      119.11      119.85     3.09 o
   3   5  10       66.90       65.12     1.94 o
   4   5  10      206.51      208.66     5.22 o
   5   5  10       38.92       37.86     1.67 o
   6   5  10       98.65       98.72     2.66 o
   7   5  10       36.33       34.62     2.38 o
   8   5  10       59.40       59.44     2.42 o
   9   5  10       63.10       61.51     2.51 o
  10   5  10        7.54        8.60    17.02 <
  11   5  10      136.32      137.56     3.80 o
  -8   6  10      136.14      132.02     5.40 o
  -7   6  10       24.71       15.39    10.79 <
  -6   6  10       78.31       75.95     3.15 o
  -5   6  10      188.71      193.04     5.06 o
  -4   6  10      104.01      101.15     3.27 o
  -3   6  10       28.22       23.14     3.09 o
  -2   6  10      228.73      229.17     5.81 o
  -1   6  10      241.81      246.09     6.13 o
   0   6  10       74.17       72.74     2.27 o
   1   6  10      278.92      286.13     7.02 o
   2   6  10      344.80      354.46     8.66 o
   3   6  10      172.66      174.59     4.39 o
   4   6  10       35.89       33.10     1.75 o
   5   6  10       93.48       92.41     2.55 o
   6   6  10       51.64       47.59     2.09 o
   7   6  10      178.81      180.28     4.63 o
   8   6  10      135.81      135.42     3.69 o
   9   6  10       14.00        9.74     6.91 <
  10   6  10      119.35      116.92     3.54 o
  11   6  10      160.23      159.30     5.32 o
  -8   7  10      187.14      184.33     6.27 o
  -7   7  10      255.38      254.72     7.43 o
  -6   7  10      137.99      133.30     4.28 o
  -5   7  10       83.16       79.56     3.12 o
  -4   7  10      234.41      245.10     6.13 o
  -3   7  10      114.10      112.07     3.18 o
  -2   7  10       45.57       41.57     2.11 o
  -1   7  10      122.96      125.79     3.28 o
   0   7  10      126.51      129.21     3.36 o
   1   7  10       55.89       52.33     1.89 o
   2   7  10      150.87      152.42     3.88 o
   3   7  10       83.74       84.16     2.35 o
   4   7  10       15.21       16.42     3.73 <
   5   7  10      234.46      237.56     5.93 o
   6   7  10      142.52      144.20     3.76 o
   7   7  10       70.33       68.88     2.33 o
   8   7  10      219.47      222.06     5.62 o
   9   7  10      242.46      249.73     6.22 o
  10   7  10      117.36      118.17     3.51 o
  11   7  10      104.52      100.85     4.78 o
  -7   8  10       23.98       25.80    13.26 <
  -6   8  10      146.56      152.64     4.53 o
  -5   8  10       53.42       50.92     3.44 o
  -4   8  10       40.52       40.98     2.82 o
  -3   8  10       33.22       32.46     2.94 o
  -2   8  10       49.27       51.07     2.42 o
  -1   8  10      189.49      190.11     4.90 o
   0   8  10      249.33      253.73     6.34 o
   1   8  10       24.30       20.48     2.51 o
   2   8  10      246.06      248.97     6.22 o
   3   8  10      435.78      449.50    10.94 o
   4   8  10      241.05      245.98     6.10 o
   5   8  10      174.31      173.81     4.48 o
   6   8  10      311.82      318.47     7.88 o
   7   8  10      226.49      231.05     5.77 o
   8   8  10       55.54       54.19     2.29 o
   9   8  10       86.59       87.58     2.82 o
  10   8  10      141.52      144.83     4.23 o
  11   8  10       30.08       31.61     9.03 <
  -7   9  10       88.72       87.45     5.75 o
  -6   9  10      138.49      142.16     4.44 o
  -5   9  10       49.70       47.46     4.65 o
  -4   9  10       47.49       52.37     2.66 o
  -3   9  10      194.49      200.74     5.05 o
  -2   9  10      111.67      110.19     3.15 o
  -1   9  10       18.26       17.29     4.78 <
   0   9  10      194.56      197.45     5.02 o
   1   9  10      295.62      303.72     7.46 o
   2   9  10      135.27      135.96     3.55 o
   3   9  10      145.09      146.67     3.76 o
   4   9  10      334.54      348.04     8.42 o
   5   9  10      265.89      274.10     6.75 o
   6   9  10       84.36       86.40     2.57 o
   7   9  10      132.99      134.33     3.59 o
   8   9  10      148.25      149.61     3.90 o
   9   9  10       53.01       51.09     2.47 o
  10   9  10      107.07      105.26     3.76 o
  11   9  10       26.17       17.32     9.59 <
  -6  10  10       58.50       62.12     4.33 o
  -5  10  10      200.41      204.54     5.63 o
  -4  10  10      129.49      130.52     3.70 o
  -3  10  10       22.61       27.09     4.71 <
  -2  10  10      156.36      160.62     4.15 o
  -1  10  10      150.41      152.77     4.00 o
   0  10  10       80.86       77.48     2.56 o
   1  10  10       70.99       69.20     2.20 o
   2  10  10       90.36       88.65     2.58 o
   3  10  10       14.18       13.15     4.84 <
   4  10  10       96.31       95.18     2.72 o
   5  10  10       32.57       31.82     2.83 o
   6  10  10       94.34       94.93     2.78 o
   7  10  10       39.24       40.32     2.68 o
   8  10  10       63.12       60.66     2.42 o
   9  10  10       24.02       28.65     4.19 <
  10  10  10       64.14       61.96     3.18 o
  -6  11  10       25.98       25.96     9.02 <
  -5  11  10       31.88       35.36     4.35 o
  -4  11  10      122.35      119.80     3.58 o
  -3  11  10      131.63      130.77     3.73 o
  -2  11  10       13.41       16.97     8.36 <
  -1  11  10       28.13       29.41     3.67 o
   0  11  10      101.56      102.41     2.96 o
   1  11  10       69.51       69.91     2.22 o
   2  11  10      169.31      172.83     4.38 o
   3  11  10       24.24       22.48     2.91 o
   4  11  10       30.78       29.13     2.58 o
   5  11  10      163.61      165.93     4.30 o
   6  11  10       61.63       58.71     2.40 o
   7  11  10       68.71       68.42     2.49 o
   8  11  10       52.44       54.64     2.57 o
   9  11  10       67.04       65.18     3.62 o
  10  11  10       23.34       18.54     5.76 <
  -6  12  10       30.14       33.11     9.73 <
  -5  12  10        5.55        6.68    24.95 <
  -4  12  10       24.61       29.51     5.34 <
  -3  12  10       47.53       47.24     3.12 o
  -2  12  10       98.48       98.58     3.10 o
  -1  12  10       12.69        0.80     9.47 <
   0  12  10        0.00        2.19    74.16 <
   1  12  10      160.67      162.02     4.20 o
   2  12  10       89.59       86.55     2.63 o
   3  12  10       73.55       75.04     2.46 o
   4  12  10       66.57       63.71     2.39 o
   5  12  10      116.31      120.62     3.26 o
   6  12  10       49.09       49.98     2.52 o
   7  12  10       33.54       31.55     3.27 o
   8  12  10       50.98       52.89     2.88 o
   9  12  10       45.95       45.85     4.41 o
  -5  13  10       78.47       73.94     3.70 o
  -4  13  10       88.05       84.14     3.24 o
  -3  13  10        6.96        3.08    18.79 <
  -2  13  10       58.32       54.43     2.88 o
  -1  13  10      152.92      151.57     4.19 o
   0  13  10       70.47       71.44     2.82 o
   1  13  10       33.32       30.09     3.18 o
   2  13  10      168.55      165.72     4.44 o
   3  13  10      165.35      168.35     4.36 o
   4  13  10       56.26       55.22     2.48 o
   5  13  10       54.19       51.68     2.57 o
   6  13  10      108.93      113.07     3.17 o
   7  13  10       42.58       43.48     2.88 o
   8  13  10       93.86       87.63     3.83 o
  -3  14  10      180.44      176.47     4.86 o
  -2  14  10       49.87       51.27     3.18 o
  -1  14  10       25.76       21.21     4.94 <
   0  14  10      105.24      103.62     3.41 o
   1  14  10       40.09       39.64     2.81 o
   2  14  10       49.34       46.56     2.61 o
   3  14  10       29.90       19.66     3.47 o
   4  14  10       91.32       89.69     2.85 o
   5  14  10       10.34       17.54    11.75 <
   6  14  10       50.06       51.21     2.74 o
   7  14  10       50.15       52.57     2.78 o
  -2  15  10       95.90       94.01     4.79 o
  -1  15  10       18.03        8.06     8.36 <
   0  15  10      133.40      130.17     3.93 o
   1  15  10       88.39       88.67     3.01 o
   2  15  10       64.23       65.05     2.67 o
   3  15  10      185.42      186.71     4.87 o
   4  15  10      162.66      166.80     4.42 o
   5  15  10       52.54       53.94     3.14 o
   6  15  10       87.26       89.80     2.90 o
   7  15  10      109.73      114.87     4.79 o
   1  16  10      172.97      169.34     4.68 o
   2  16  10      187.42      183.84     4.93 o
   3  16  10       96.55       94.26     3.02 o
   4  16  10      151.08      149.62     4.11 o
   5  16  10      201.37      201.55     5.59 o
   6  16  10      103.95      102.17     4.95 o
   1 -10  11       84.21       80.39     4.42 o
   2 -10  11       18.36       14.05     9.66 <
   3 -10  11       83.19       81.87     3.74 o
  -3  -9  11       30.38       21.41     6.24 <
  -2  -9  11      117.02      113.77     3.52 o
  -1  -9  11      146.25      146.78     4.12 o
   0  -9  11       58.21       61.35     3.02 o
   1  -9  11      131.82      131.76     3.63 o
   2  -9  11      177.21      175.74     4.66 o
   3  -9  11       92.72       92.01     2.74 o
   4  -9  11       34.08       38.21     3.74 o
  -5  -8  11        9.56        3.49    21.37 <
  -4  -8  11       97.72      101.72     3.20 o
  -3  -8  11       98.41       93.05     3.19 o
  -2  -8  11       43.34       44.13     2.97 o
  -1  -8  11      138.12      135.81     3.82 o
   0  -8  11      168.64      169.75     4.50 o
   1  -8  11      126.67      128.00     3.50 o
   2  -8  11       79.24       80.94     2.64 o
   3  -8  11      151.62      150.94     3.99 o
   4  -8  11       66.60       67.70     2.40 o
   5  -8  11       70.53       68.98     2.48 o
  -5  -7  11       35.17       33.62     7.83 <
  -4  -7  11       83.93       85.12     2.99 o
  -3  -7  11        0.00        5.00    78.01 <
  -2  -7  11       20.84       20.98     4.89 <
  -1  -7  11       23.97       20.16     4.43 <
   0  -7  11        9.63        2.65     9.37 <
   1  -7  11      113.65      113.49     3.14 o
   2  -7  11       39.25       36.72     2.51 o
   3  -7  11       16.80       12.47     5.00 <
   4  -7  11       67.31       65.17     2.27 o
   5  -7  11       48.46       47.53     2.34 o
   6  -7  11       96.55       98.03     2.80 o
  -5  -6  11        0.00       18.25   120.50 <
  -4  -6  11       20.33       18.44     5.92 <
  -3  -6  11      116.19      117.01     3.42 o
  -2  -6  11      107.34      104.44     3.23 o
  -1  -6  11       34.69       35.27     2.76 o
   0  -6  11       49.66       47.20     2.19 o
   1  -6  11       75.16       74.54     2.41 o
   2  -6  11       96.62       96.01     2.74 o
   3  -6  11      111.66      110.22     3.01 o
   4  -6  11       29.30       29.92     2.82 o
   5  -6  11       25.41       19.09     3.22 o
   6  -6  11       94.94       90.46     2.76 o
   7  -6  11       16.83        3.79     7.08 <
  -6  -5  11       53.66       50.51     6.74 o
  -5  -5  11       20.19       30.30    12.32 <
  -4  -5  11       54.00       49.82     3.81 o
  -3  -5  11      153.28      160.21     4.18 o
  -2  -5  11       35.68       33.73     2.95 o
  -1  -5  11        9.25        3.55     9.38 <
   0  -5  11      161.92      163.80     4.21 o
   1  -5  11      117.56      120.64     3.19 o
   2  -5  11       23.43       17.90     2.82 o
   3  -5  11       91.19       90.30     2.51 o
   4  -5  11      186.85      187.95     4.78 o
   5  -5  11       36.14       32.09     2.44 o
   6  -5  11       20.44       18.78     4.16 <
   7  -5  11      121.33      118.75     3.32 o
   8  -5  11       68.33       67.97     2.43 o
  -7  -4  11       27.84        6.22    10.17 <
  -6  -4  11      109.93      113.81     4.96 o
  -5  -4  11      154.62      155.18     4.59 o
  -4  -4  11       47.09       46.30     4.01 o
  -3  -4  11      135.68      137.46     3.77 o
  -2  -4  11      264.97      272.32     6.77 o
  -1  -4  11      183.83      189.06     4.79 o
   0  -4  11       93.86       95.09     2.66 o
   1  -4  11      200.23      201.66     5.13 o
   2  -4  11      209.45      209.27     5.30 o
   3  -4  11       24.32       20.20     2.48 o
   4  -4  11       55.39       54.19     1.92 o
   5  -4  11       76.56       74.61     2.27 o
   6  -4  11       25.44       22.35     3.22 o
   7  -4  11      156.45      155.40     4.09 o
   8  -4  11       21.31       17.71     4.16 <
   9  -4  11       18.56       21.34     4.99 <
  -7  -3  11      130.25      130.86     5.24 o
  -6  -3  11       16.83       24.41    13.92 <
  -5  -3  11       90.63       89.98     3.50 o
  -4  -3  11      170.53      168.65     4.83 o
  -3  -3  11       70.69       72.62     2.86 o
  -2  -3  11       11.12        3.93     7.19 <
  -1  -3  11      158.74      160.68     4.18 o
   0  -3  11      167.17      167.99     4.34 o
   1  -3  11       23.00       18.39     3.07 o
   2  -3  11       18.66        7.13     2.82 o
   3  -3  11       99.31       95.80     2.66 o
   4  -3  11      103.91      104.10     2.79 o
   5  -3  11      245.79      252.24     6.21 o
   6  -3  11      120.82      123.04     3.20 o
   7  -3  11      164.67      165.33     4.26 o
   8  -3  11      269.96      273.61     6.83 o
   9  -3  11      219.01      221.11     5.59 o
  10  -3  11       61.57       57.52     3.51 o
  -8  -2  11       62.96       66.10     5.57 o
  -7  -2  11      113.32      107.13     4.84 o
  -6  -2  11      114.94      110.53     4.73 o
  -5  -2  11       14.96       21.13     9.80 <
  -4  -2  11      135.47      133.37     4.07 o
  -3  -2  11       38.15       36.42     3.26 o
  -2  -2  11       86.13       85.24     2.70 o
  -1  -2  11      241.98      248.78     6.14 o
   0  -2  11      134.75      138.31     3.57 o
   1  -2  11       12.43        1.76     4.53 <
   2  -2  11      198.29      198.98     5.02 o
   3  -2  11      200.90      202.31     5.09 o
   4  -2  11       21.34       16.86     2.66 o
   5  -2  11      147.29      149.29     3.80 o
   6  -2  11      308.47      312.33     7.76 o
   7  -2  11      209.34      210.26     5.33 o
   8  -2  11       86.80       83.92     2.52 o
   9  -2  11      238.15      238.12     6.05 o
  10  -2  11      205.84      203.48     5.27 o
  -8  -1  11       45.91       43.96     6.17 o
  -7  -1  11       47.29       48.89     6.20 o
  -6  -1  11       50.38       54.77     5.12 o
  -5  -1  11       12.79        4.31     9.00 <
  -4  -1  11      131.80      132.48     3.63 o
  -3  -1  11      270.30      274.51     6.89 o
  -2  -1  11      180.48      179.91     4.72 o
  -1  -1  11      165.92      163.31     4.27 o
   0  -1  11      355.11      362.67     8.93 o
   1  -1  11      295.65      300.60     7.44 o
   2  -1  11       95.45       94.48     2.54 o
   3  -1  11      149.51      148.98     3.83 o
   4  -1  11      277.23      280.93     6.98 o
   5  -1  11       88.54       87.11     2.43 o
   6  -1  11       57.76       55.94     1.93 o
   7  -1  11      150.64      147.27     3.91 o
   8  -1  11      125.49      124.77     3.34 o
   9  -1  11       54.93       55.21     2.16 o
  10  -1  11       38.04       38.36     2.77 o
  -8   0  11       41.10       50.62     6.75 o
  -7   0  11       13.59       15.64    17.28 <
  -6   0  11       91.93       88.16     4.28 o
  -5   0  11      131.55      131.81     3.73 o
  -4   0  11        6.54        6.98    13.99 <
  -3   0  11       30.28       27.10     3.09 o
  -2   0  11      182.03      184.86     4.75 o
  -1   0  11      120.15      119.49     3.25 o
   0   0  11       19.75       18.24     2.60 o
   1   0  11      113.52      108.22     2.97 o
   2   0  11      235.08      235.58     5.92 o
   3   0  11       36.36       33.91     1.64 o
   4   0  11       59.51       55.61     1.86 o
   5   0  11      133.70      132.36     3.46 o
   6   0  11       48.40       45.35     1.89 o
   7   0  11      189.77      190.91     4.84 o
   8   0  11       92.50       91.15     2.63 o
   9   0  11       13.02        5.53     6.18 <
  10   0  11      140.48      141.44     3.76 o
  11   0  11      160.63      160.97     5.30 o
  -7   1  11       62.30       66.92     4.62 o
  -6   1  11        0.00       11.99   100.72 <
  -5   1  11       23.74       12.64     4.06 <
  -4   1  11      120.54      122.53     3.48 o
  -3   1  11        0.00        3.05    66.56 <
  -2   1  11      150.75      153.88     4.01 o
  -1   1  11       27.94       25.31     2.69 o
   0   1  11       30.81       30.98     1.89 o
   1   1  11      202.58      204.04     5.13 o
   2   1  11      139.44      140.00     3.56 o
   3   1  11       89.27       90.41     2.39 o
   4   1  11       59.30       56.99     1.80 o
   5   1  11      135.65      135.11     3.50 o
   6   1  11       67.24       68.33     2.09 o
   7   1  11       76.02       73.70     2.28 o
   8   1  11       87.73       85.60     2.53 o
   9   1  11      119.85      119.55     3.27 o
  10   1  11       10.48        2.85    12.77 <
  11   1  11       52.48       48.91     2.70 o
  -6   2  11       83.77       92.94     4.05 o
  -5   2  11       31.69       28.49     3.17 o
  -4   2  11       23.58       21.97     3.97 o
  -3   2  11      182.14      183.46     4.75 o
  -2   2  11      151.07      153.04     4.01 o
  -1   2  11       46.21       44.64     1.91 o
   0   2  11       53.10       51.16     1.84 o
   1   2  11       84.55       85.56     2.30 o
   2   2  11       94.75       92.69     2.50 o
   3   2  11      122.40      121.57     3.16 o
   4   2  11       48.67       49.39     1.65 o
   5   2  11       96.95       97.78     2.58 o
   6   2  11       15.74        2.41     3.81 <
   7   2  11       62.67       59.66     2.06 o
   8   2  11      211.47      215.54     5.38 o
   9   2  11       78.86       75.26     2.45 o
  10   2  11        7.75       10.05    11.65 <
  11   2  11       50.00       50.19     2.66 o
  -8   3  11       43.04       40.41     6.91 o
  -7   3  11       31.37       36.20     8.13 <
  -6   3  11       12.06        4.62    10.71 <
  -5   3  11      154.44      155.07     4.27 o
  -4   3  11      197.59      197.29     5.22 o
  -3   3  11      125.38      122.38     3.59 o
  -2   3  11      205.24      203.59     5.47 o
  -1   3  11      317.54      325.64     7.99 o
   0   3  11      158.15      162.60     4.07 o
   1   3  11       77.61       77.71     2.22 o
   2   3  11      125.09      122.13     3.21 o
   3   3  11       94.62       93.58     2.50 o
   4   3  11       83.96       82.62     2.28 o
   5   3  11       54.43       50.89     1.75 o
   6   3  11      152.35      154.45     3.93 o
   7   3  11       26.65       25.19     2.50 o
   8   3  11       13.08        4.74     5.62 <
   9   3  11      111.47      109.54     3.07 o
  10   3  11       54.48       55.58     2.41 o
  11   3  11       41.21       39.17     3.33 o
  -8   4  11       61.25       52.45     5.88 o
  -7   4  11      163.68      156.32     5.55 o
  -6   4  11      133.98      133.12     3.90 o
  -5   4  11       52.47       49.16     3.07 o
  -4   4  11      213.90      216.63     5.62 o
  -3   4  11      258.85      264.63     6.67 o
  -2   4  11       99.11       99.31     2.91 o
  -1   4  11      160.20      162.69     4.14 o
   0   4  11      286.83      291.46     7.24 o
   1   4  11      158.42      160.49     4.08 o
   2   4  11       21.93       17.54     2.15 o
   3   4  11      122.68      120.87     3.20 o
   4   4  11       45.13       45.38     1.71 o
   5   4  11      178.00      179.91     4.53 o
   6   4  11      159.54      161.53     4.12 o
   7   4  11       47.30       45.67     2.05 o
   8   4  11      105.17      103.99     2.90 o
   9   4  11      191.59      196.52     4.94 o
  10   4  11      109.22      108.56     3.23 o
  11   4  11       57.47       62.63     2.83 o
  -8   5  11      108.41      105.48     5.36 o
  -7   5  11       91.28       89.22     3.89 o
  -6   5  11      188.42      187.33     5.09 o
  -5   5  11      136.40      139.57     3.92 o
  -4   5  11       10.22       13.76    12.04 <
  -3   5  11       54.95       51.31     2.85 o
  -2   5  11      149.57      153.95     3.90 o
  -1   5  11       70.67       67.52     2.22 o
   0   5  11      198.77      200.92     5.07 o
   1   5  11       19.88       15.32     3.33 o
   2   5  11       65.38       63.51     1.99 o
   3   5  11      259.84      261.21     6.55 o
   4   5  11      173.17      176.19     4.41 o
   5   5  11       45.82       43.92     1.73 o
   6   5  11      199.65      200.42     5.09 o
   7   5  11      276.28      283.78     6.99 o
   8   5  11      148.43      148.46     3.99 o
   9   5  11      129.22      132.07     3.59 o
  10   5  11      202.78      203.60     5.30 o
  11   5  11      144.90      147.98     4.00 o
  -7   6  11       49.10       41.55     7.10 o
  -6   6  11       19.51       16.14     7.18 <
  -5   6  11       67.00       68.15     3.09 o
  -4   6  11       65.56       65.57     2.99 o
  -3   6  11      148.32      149.24     4.14 o
  -2   6  11      232.92      233.78     5.92 o
  -1   6  11      122.27      123.33     3.27 o
   0   6  11      250.27      253.98     6.34 o
   1   6  11      468.42      481.14    11.76 o
   2   6  11      315.54      322.38     7.94 o
   3   6  11      190.40      193.28     4.85 o
   4   6  11      352.38      360.57     8.85 o
   5   6  11      286.65      294.14     7.22 o
   6   6  11       11.65        8.43     5.71 <
   7   6  11       39.64       37.83     2.60 o
   8   6  11      170.36      170.44     4.50 o
   9   6  11       42.13       43.43     2.84 o
  10   6  11       36.51       32.74     3.90 o
  11   6  11       91.44       89.93     3.01 o
  -7   7  11        0.00        4.59   127.13 <
  -6   7  11       21.75       29.57     7.10 <
  -5   7  11      131.98      133.98     3.92 o
  -4   7  11       59.48       63.00     3.18 o
  -3   7  11       65.24       61.61     2.39 o
  -2   7  11      127.14      129.92     3.40 o
  -1   7  11      278.52      283.50     7.05 o
   0   7  11      145.26      145.86     3.80 o
   1   7  11      169.69      175.82     4.40 o
   2   7  11      357.28      370.55     8.98 o
   3   7  11      270.88      277.82     6.83 o
   4   7  11       31.00       28.35     2.15 o
   5   7  11      117.56      119.13     3.12 o
   6   7  11      158.05      161.03     4.14 o
   7   7  11       79.97       77.36     2.51 o
   8   7  11      185.21      185.16     4.81 o
   9   7  11       33.78       29.90     3.36 o
  10   7  11       62.54       62.53     3.03 o
  11   7  11      148.88      148.63     5.33 o
  -7   8  11      105.50      117.57     5.59 o
  -6   8  11       75.41       75.28     3.96 o
  -5   8  11       15.77       19.57     9.83 <
  -4   8  11       84.54       90.53     3.24 o
  -3   8  11      118.46      118.24     3.31 o
  -2   8  11       63.07       59.80     2.23 o
  -1   8  11       77.32       76.15     2.39 o
   0   8  11       80.23       80.83     2.47 o
   1   8  11        7.06        6.95    10.29 <
   2   8  11       90.29       88.87     2.52 o
   3   8  11       85.65       83.11     2.42 o
   4   8  11       95.78       95.67     2.64 o
   5   8  11       94.58       91.25     2.61 o
   6   8  11      110.79      112.16     3.08 o
   7   8  11       31.05       30.36     2.82 o
   8   8  11       74.73       75.01     2.50 o
   9   8  11      185.17      186.04     4.83 o
  10   8  11      112.08      110.42     3.47 o
  -6   9  11       51.79       52.99     4.63 o
  -5   9  11       73.99       71.24     3.96 o
  -4   9  11       28.52       32.19     5.66 <
  -3   9  11       15.87       17.63     6.66 <
  -2   9  11      106.84      106.68     3.07 o
  -1   9  11       10.71        5.73     8.30 <
   0   9  11      107.21      104.28     2.97 o
   1   9  11       39.19       34.13     2.24 o
   2   9  11       31.75       28.24     2.15 o
   3   9  11      146.57      148.96     3.81 o
   4   9  11       67.62       65.86     2.13 o
   5   9  11      117.23      117.83     3.22 o
   6   9  11       38.26       34.97     2.54 o
   7   9  11      116.82      120.04     3.25 o
   8   9  11       27.37       26.20     3.62 o
   9   9  11       60.96       58.46     2.70 o
  10   9  11       73.86       71.96     2.78 o
  -6  10  11       75.60       79.83     4.26 o
  -5  10  11       14.55       26.39    14.66 <
  -4  10  11      106.55      104.24     3.27 o
  -3  10  11        0.00        5.00    74.46 <
  -2  10  11       17.63       13.75     5.62 <
  -1  10  11      177.82      178.50     4.65 o
   0  10  11      173.44      176.86     4.54 o
   1  10  11       26.13       26.04     3.45 o
   2  10  11       96.77       92.64     2.69 o
   3  10  11      182.58      184.95     4.68 o
   4  10  11       16.29       12.54     4.43 <
   5  10  11       96.98       97.16     2.83 o
   6  10  11       55.79       57.00     2.33 o
   7  10  11       46.30       48.34     2.55 o
   8  10  11       60.58       60.56     2.51 o
   9  10  11       22.29       20.34     5.12 <
  10  10  11       88.42       88.94     3.77 o
  -6  11  11       91.12       90.11     5.10 o
  -5  11  11       19.32        9.61    10.40 <
  -4  11  11       34.98       27.01     4.06 o
  -3  11  11      171.67      170.57     4.62 o
  -2  11  11      138.21      138.03     3.78 o
  -1  11  11       72.55       70.34     2.60 o
   0  11  11      191.51      190.62     4.98 o
   1  11  11      240.71      249.12     6.19 o
   2  11  11       97.57       95.96     2.78 o
   3  11  11       78.45       78.91     2.37 o
   4  11  11      144.45      143.12     3.85 o
   5  11  11       26.01       25.44     3.48 o
   6  11  11      120.10      117.75     3.35 o
   7  11  11       73.00       72.04     2.57 o
   8  11  11        9.01        5.39    11.05 <
   9  11  11      110.10      111.66     3.33 o
  -5  12  11      175.20      170.47     5.70 o
  -4  12  11       75.88       72.51     2.98 o
  -3  12  11       25.29       26.75     4.99 <
  -2  12  11       89.75       84.50     3.04 o
  -1  12  11      106.56      106.14     3.14 o
   0  12  11       48.21       50.33     2.72 o
   1  12  11       31.65       28.47     3.79 o
   2  12  11      116.19      116.69     3.19 o
   3  12  11        7.74        7.06    11.77 <
   4  12  11      100.85      100.18     2.88 o
   5  12  11        9.44        5.31    10.02 <
   6  12  11       17.72       12.93     5.70 <
   7  12  11      190.84      193.88     4.99 o
   8  12  11      153.58      154.94     4.14 o
   9  12  11       75.14       80.67     3.89 o
  -4  13  11       82.04       75.94     3.63 o
  -3  13  11       23.70       17.98     5.60 <
  -2  13  11      142.52      142.33     4.00 o
  -1  13  11      117.79      113.15     3.48 o
   0  13  11       72.73       70.52     2.82 o
   1  13  11      164.21      166.45     4.52 o
   2  13  11      223.38      227.30     5.72 o
   3  13  11       81.49       78.72     2.67 o
   4  13  11      104.39      103.40     2.99 o
   5  13  11      212.49      216.06     5.50 o
   6  13  11      131.24      127.87     3.64 o
   7  13  11       64.82       67.45     2.73 o
   8  13  11      123.78      125.81     3.51 o
  -3  14  11       67.92       64.26     5.54 o
  -2  14  11       43.66       43.76     3.49 o
  -1  14  11      136.48      135.26     3.87 o
   0  14  11      181.46      178.76     4.94 o
   1  14  11       84.54       82.75     3.17 o
   2  14  11      145.36      144.56     3.94 o
   3  14  11      232.26      234.69     5.98 o
   4  14  11      150.87      150.42     4.07 o
   5  14  11       64.13       62.56     2.68 o
   6  14  11      132.36      134.18     3.69 o
   7  14  11      132.20      132.63     3.69 o
   0  15  11       47.73       44.42     3.53 o
   1  15  11      109.32      105.11     3.52 o
   2  15  11       17.76       17.07     6.30 <
   3  15  11       44.84       39.00     2.85 o
   4  15  11       90.88       86.69     2.92 o
   5  15  11       68.37       65.71     2.78 o
   6  15  11       38.57       39.68     3.39 o
   7  15  11       10.22       19.13    15.75 <
   2  16  11        0.00       13.06    96.42 <
   3  16  11       46.55       49.31     3.90 o
   4  16  11      109.34      110.76     3.93 o
  -1  -9  12       85.22       85.51     4.95 o
   0  -9  12       25.26       31.56    10.32 <
   1  -9  12       60.85       58.34     3.97 o
   2  -9  12        6.26        7.48    27.56 <
  -3  -8  12       40.36       44.63     7.56 <
  -2  -8  12       14.40       13.91    10.27 <
  -1  -8  12       64.04       65.59     2.77 o
   0  -8  12       56.35       56.69     3.10 o
   1  -8  12      123.76      125.40     3.46 o
   2  -8  12       14.34       10.55     8.15 <
   3  -8  12       23.33       18.90     4.68 <
   4  -8  12       94.27       93.74     3.01 o
  -4  -7  12       72.86       71.73     5.06 o
  -3  -7  12       39.27       37.45     3.53 o
  -2  -7  12      138.88      141.23     3.93 o
  -1  -7  12      137.25      139.38     3.89 o
   0  -7  12       19.12       15.78     5.13 <
   1  -7  12       19.84       12.29     4.43 <
   2  -7  12      139.12      138.86     3.74 o
   3  -7  12       60.44       58.48     2.41 o
   4  -7  12       28.50       28.16     2.98 o
   5  -7  12       83.54       83.68     2.57 o
   6  -7  12      127.49      125.07     4.06 o
  -4  -6  12      200.04      202.63     5.62 o
  -3  -6  12      169.79      172.78     4.60 o
  -2  -6  12       66.57       65.04     2.83 o
  -1  -6  12      137.37      138.31     3.77 o
   0  -6  12      164.60      165.84     4.34 o
   1  -6  12       16.00       10.64     5.39 <
   2  -6  12      101.68      102.48     2.92 o
   3  -6  12        0.00        1.71    65.71 <
   4  -6  12       22.17       20.74     3.43 o
   5  -6  12      141.06      137.60     3.71 o
   6  -6  12       44.53       43.26     2.53 o
   7  -6  12       32.11       27.66     7.36 <
  -5  -5  12       81.34       79.07     5.56 o
  -4  -5  12       40.17       35.77     4.49 o
  -3  -5  12      119.58      114.65     3.99 o
  -2  -5  12      120.98      122.11     3.59 o
  -1  -5  12        0.00        3.01    67.49 <
   0  -5  12       26.73       29.03     3.69 o
   1  -5  12       25.68       25.91     3.29 o
   2  -5  12       89.21       86.91     2.67 o
   3  -5  12      219.72      220.77     5.58 o
   4  -5  12      160.30      161.78     4.13 o
   5  -5  12      141.00      141.54     3.70 o
   6  -5  12      243.53      247.00     6.18 o
   7  -5  12      206.11      206.30     5.28 o
  -6  -4  12       53.95       54.40     6.27 o
  -5  -4  12       49.05       50.61     6.26 o
  -4  -4  12       69.18       71.64     3.60 o
  -3  -4  12      113.45      114.02     3.89 o
  -2  -4  12       92.20       94.22     2.83 o
  -1  -4  12       37.16       39.15     2.79 o
   0  -4  12      126.42      125.01     3.43 o
   1  -4  12      219.11      221.06     5.60 o
   2  -4  12       90.29       90.11     2.65 o
   3  -4  12      126.65      125.53     3.31 o
   4  -4  12      278.94      282.64     7.03 o
   5  -4  12      176.44      178.86     4.52 o
   6  -4  12       80.45       80.79     2.44 o
   7  -4  12      175.90      172.90     4.55 o
   8  -4  12      186.95      185.12     4.82 o
  -6  -3  12       55.31       55.45     6.01 o
  -5  -3  12      111.13      112.09     3.84 o
  -4  -3  12       87.75       86.11     3.54 o
  -3  -3  12       79.09       79.20     3.55 o
  -2  -3  12      207.65      208.89     5.49 o
  -1  -3  12      222.48      224.68     5.72 o
   0  -3  12       74.52       71.93     2.40 o
   1  -3  12      162.58      161.95     4.25 o
   2  -3  12      209.37      210.92     5.32 o
   3  -3  12      114.35      111.42     3.02 o
   4  -3  12       19.67       19.84     3.29 o
   5  -3  12       66.25       64.77     2.12 o
   6  -3  12       85.86       82.27     2.47 o
   7  -3  12       84.06       82.86     2.49 o
   8  -3  12       59.20       57.35     2.27 o
   9  -3  12       30.71       25.28     4.41 o
  -7  -2  12       64.91       67.70     5.32 o
  -6  -2  12       20.57        6.78    12.16 <
  -5  -2  12       44.31       41.61     4.19 o
  -4  -2  12       76.51       72.27     3.41 o
  -3  -2  12       18.75       13.93     6.32 <
  -2  -2  12       67.89       71.27     2.83 o
  -1  -2  12       79.07       79.46     2.53 o
   0  -2  12      134.55      131.62     3.58 o
   1  -2  12       80.47       78.82     2.45 o
   2  -2  12       12.74       13.95     5.11 <
   3  -2  12      100.09      100.57     2.68 o
   4  -2  12       48.03       46.28     1.88 o
   5  -2  12      150.94      154.07     3.90 o
   6  -2  12       95.91       95.10     2.65 o
   7  -2  12       52.53       52.21     2.14 o
   8  -2  12      155.49      155.51     4.05 o
   9  -2  12      187.68      189.05     4.83 o
  10  -2  12       39.08       43.03     6.20 o
  -7  -1  12        0.00        6.59   116.46 <
  -6  -1  12       67.85       62.52     4.89 o
  -5  -1  12       28.45       31.48     4.55 o
  -4  -1  12      116.84      114.94     3.50 o
  -3  -1  12       34.67       32.23     3.04 o
  -2  -1  12       17.77       14.23     5.07 <
  -1  -1  12      127.09      124.00     3.53 o
   0  -1  12      135.29      132.93     3.55 o
   1  -1  12      144.87      145.81     3.75 o
   2  -1  12       47.71       46.13     1.91 o
   3  -1  12       67.33       66.14     2.00 o
   4  -1  12      101.66      101.00     2.73 o
   5  -1  12      111.37      112.04     2.96 o
   6  -1  12       70.86       71.85     2.16 o
   7  -1  12       98.23       99.12     2.74 o
   8  -1  12        5.97        4.99    14.08 <
   9  -1  12       65.28       64.29     2.27 o
  10  -1  12      139.23      137.96     4.90 o
  -7   0  12       25.68       19.36    10.05 <
  -6   0  12       15.17        4.05    14.82 <
  -5   0  12       99.73      100.00     3.20 o
  -4   0  12      100.09       98.34     3.02 o
  -3   0  12       59.54       56.65     2.51 o
  -2   0  12       36.26       25.54     2.82 o
  -1   0  12      112.73      114.04     3.22 o
   0   0  12       18.28       12.49     4.32 <
   1   0  12       57.44       54.26     1.86 o
   2   0  12      125.26      127.06     3.27 o
   3   0  12      178.73      182.89     4.54 o
   4   0  12       48.53       46.66     1.81 o
   5   0  12       95.73       96.64     2.60 o
   6   0  12      204.57      207.77     5.21 o
   7   0  12       74.29       71.64     2.29 o
   8   0  12       34.81       36.38     2.42 o
   9   0  12       52.19       51.10     2.20 o
  10   0  12       39.20       40.12     2.62 o
  -5   1  12       73.57       72.99     2.69 o
  -4   1  12      150.95      149.46     4.07 o
  -3   1  12      230.54      236.07     5.93 o
  -2   1  12      113.57      114.37     3.22 o
  -1   1  12       70.59       71.80     2.31 o
   0   1  12      206.38      211.32     5.26 o
   1   1  12      143.84      144.09     3.70 o
   2   1  12       24.90       22.40     2.24 o
   3   1  12       62.25       58.98     1.87 o
   4   1  12      158.43      160.26     4.04 o
   5   1  12       19.73       11.87     2.93 o
   6   1  12       87.27       89.27     2.47 o
   7   1  12       70.01       67.54     2.20 o
   8   1  12       27.52       27.83     3.02 o
   9   1  12      122.43      121.01     3.35 o
  10   1  12       40.39       39.96     2.70 o
  -5   2  12      201.37      205.50     5.33 o
  -4   2  12       49.10       49.42     3.01 o
  -3   2  12       78.09       75.63     2.62 o
  -2   2  12      263.10      267.27     6.71 o
  -1   2  12      135.85      134.92     3.61 o
   0   2  12       14.89       16.13     3.95 <
   1   2  12      109.31      108.57     2.92 o
   2   2  12      155.02      155.81     3.97 o
   3   2  12      136.73      138.16     3.51 o
   4   2  12      196.32      203.59     4.97 o
   5   2  12       61.12       61.22     1.89 o
   6   2  12      163.50      163.28     4.21 o
   7   2  12      285.31      292.58     7.20 o
   8   2  12      160.61      160.17     4.16 o
   9   2  12       94.26       94.10     2.76 o
  10   2  12      168.66      167.88     4.41 o
  -6   3  12       35.90       37.64     6.83 <
  -5   3  12       14.22        9.75     8.75 <
  -4   3  12       45.98       45.94     3.14 o
  -3   3  12       82.95       83.50     2.88 o
  -2   3  12      198.48      202.54     5.22 o
  -1   3  12       74.79       70.86     2.48 o
   0   3  12        0.00        6.00    55.23 <
   1   3  12      240.37      245.84     6.08 o
   2   3  12      186.87      189.73     4.76 o
   3   3  12        8.49        2.31     5.35 <
   4   3  12      170.99      170.90     4.35 o
   5   3  12      314.44      320.48     7.90 o
   6   3  12      168.42      171.76     4.33 o
   7   3  12      181.28      185.34     4.65 o
   8   3  12      288.76      293.80     7.30 o
   9   3  12      221.23      224.71     5.66 o
  10   3  12       61.24       60.65     2.38 o
  11   3  12       79.64       80.28     3.25 o
  -7   4  12       39.60       48.05     7.74 <
  -6   4  12       29.47       24.81     5.03 <
  -5   4  12       93.01       95.44     3.19 o
  -4   4  12      216.36      215.90     5.70 o
  -3   4  12      142.63      141.76     4.01 o
  -2   4  12      210.48      215.95     5.63 o
  -1   4  12      417.56      427.20    10.49 o
   0   4  12      279.69      283.98     7.08 o
   1   4  12      115.17      114.16     3.12 o
   2   4  12      254.83      260.63     6.45 o
   3   4  12      280.06      286.31     7.04 o
   4   4  12       21.72       20.67     2.48 o
   5   4  12       10.24        1.72     5.73 <
   6   4  12      190.25      191.84     4.87 o
   7   4  12      124.71      124.95     3.30 o
   8   4  12       66.37       62.69     2.27 o
   9   4  12      114.01      110.96     3.14 o
  10   4  12      160.65      161.10     4.24 o
  11   4  12       44.43       45.26     3.80 o
  -7   5  12       64.77       62.61     6.14 o
  -6   5  12       89.22       91.15     3.27 o
  -5   5  12       38.25       34.43     3.80 o
  -4   5  12       74.99       78.08     2.98 o
  -3   5  12      222.10      228.47     5.83 o
  -2   5  12      108.20      107.63     3.31 o
  -1   5  12       89.68       89.69     2.58 o
   0   5  12      269.78      274.27     6.84 o
   1   5  12      223.60      227.40     5.69 o
   2   5  12       16.77       16.71     4.42 <
   3   5  12       14.05        3.30     4.59 <
   4   5  12      131.71      131.80     3.42 o
   5   5  12       48.09       46.77     1.83 o
   6   5  12      196.82      198.06     5.04 o
   7   5  12       14.92       12.07     5.27 <
   8   5  12       29.45       28.41     3.03 o
   9   5  12      179.09      182.63     4.66 o
  10   5  12      117.25      115.20     3.27 o
  11   5  12        9.89        1.72    17.67 <
  -7   6  12       21.84       19.83    14.55 <
  -6   6  12       26.76       27.72     5.78 <
  -5   6  12       92.86       89.45     3.27 o
  -4   6  12        9.90        4.69    13.94 <
  -3   6  12       42.14       42.34     3.45 o
  -2   6  12       55.95       53.15     2.16 o
  -1   6  12       15.12       10.51     4.72 <
   0   6  12      121.95      122.26     3.27 o
   1   6  12       10.86        2.87     6.17 <
   2   6  12      102.66      103.16     2.87 o
   3   6  12       77.43       77.26     2.24 o
   4   6  12      112.50      112.79     2.98 o
   5   6  12       40.29       39.70     1.98 o
   6   6  12       38.11       36.78     2.22 o
   7   6  12      162.71      162.65     4.32 o
   8   6  12       85.22       82.97     2.77 o
   9   6  12       17.06       14.95     6.58 <
  10   6  12      118.98      117.20     3.60 o
  11   6  12      162.70      165.20     4.69 o
  -7   7  12       41.41       45.76     9.43 <
  -6   7  12       14.13        9.56    11.03 <
  -5   7  12        0.00        3.81   118.35 <
  -4   7  12       73.45       73.38     3.18 o
  -3   7  12       50.31       48.41     3.30 o
  -2   7  12       45.50       46.63     2.24 o
  -1   7  12       29.13       29.15     2.77 o
   0   7  12       71.12       70.58     2.29 o
   1   7  12      101.83      103.45     2.87 o
   2   7  12      129.25      130.61     3.46 o
   3   7  12       76.33       75.84     2.24 o
   4   7  12       42.35       38.85     1.95 o
   5   7  12       73.16       70.34     2.21 o
   6   7  12       69.48       68.80     2.35 o
   7   7  12      117.47      117.18     3.25 o
   8   7  12       10.39        1.51    11.21 <
   9   7  12       17.78       13.94     6.14 <
  10   7  12       98.94       94.66     3.31 o
  11   7  12        0.00       17.84    95.39 <
  -6   8  12      103.80       97.71     4.05 o
  -5   8  12       79.41       75.69     3.36 o
  -4   8  12       54.07       49.67     3.58 o
  -3   8  12      192.09      193.00     5.18 o
  -2   8  12      214.34      215.84     5.49 o
  -1   8  12       69.43       67.71     2.32 o
   0   8  12       74.82       65.91     2.36 o
   1   8  12      179.15      180.27     4.63 o
   2   8  12       20.17       22.27     3.70 <
   3   8  12       85.93       86.42     2.43 o
   4   8  12       16.73        2.50     3.69 <
   5   8  12       39.30       39.66     2.02 o
   6   8  12        4.68        5.56    18.55 <
   7   8  12       33.70       32.52     2.86 o
   8   8  12      143.43      146.70     3.86 o
   9   8  12       39.67       42.50     3.22 o
  10   8  12        0.00        6.92   118.24 <
  11   8  12       57.03       60.32     4.94 o
  -6   9  12       27.36       23.90     7.88 <
  -5   9  12      161.61      162.90     4.60 o
  -4   9  12      172.58      173.67     4.81 o
  -3   9  12      106.47      101.78     3.12 o
  -2   9  12      221.12      219.11     5.66 o
  -1   9  12      262.83      267.90     6.68 o
   0   9  12       92.60       90.77     2.71 o
   1   9  12       63.86       63.41     2.28 o
   2   9  12       94.92       93.22     2.79 o
   3   9  12       34.14       37.59     2.23 o
   4   9  12      120.56      119.10     3.21 o
   5   9  12       96.13       94.30     2.81 o
   6   9  12       23.08       16.04     3.69 o
   7   9  12      136.37      138.97     3.70 o
   8   9  12      114.16      114.20     3.25 o
   9   9  12        9.12        5.06    11.78 <
  10   9  12        0.00        2.24    86.62 <
  -6  10  12       82.79       76.71     5.06 o
  -5  10  12       12.71       11.43    17.20 <
  -4  10  12       83.51       82.37     3.35 o
  -3  10  12       79.18       80.83     2.72 o
  -2  10  12       41.41       35.21     2.74 o
  -1  10  12       24.97       18.02     3.77 o
   0  10  12       96.56       97.76     2.81 o
   1  10  12       16.35        3.72     5.94 <
   2  10  12      191.10      191.05     4.95 o
   3  10  12       53.69       52.94     2.10 o
   4  10  12       38.90       35.83     2.27 o
   5  10  12      229.66      235.51     5.89 o
   6  10  12      187.18      190.85     4.87 o
   7  10  12       95.24       95.15     2.87 o
   8  10  12      155.44      156.47     4.16 o
   9  10  12      215.08      217.82     5.57 o
  10  10  12      109.18      109.67     3.80 o
  -5  11  12       12.54       13.78    22.81 <
  -4  11  12       94.40       90.68     3.96 o
  -3  11  12       89.17       85.35     2.88 o
  -2  11  12       43.68       42.72     3.01 o
  -1  11  12      197.75      198.42     5.15 o
   0  11  12      271.57      277.46     6.92 o
   1  11  12      121.49      119.94     3.37 o
   2  11  12      146.21      146.19     3.92 o
   3  11  12      273.02      279.46     6.91 o
   4  11  12      184.20      186.40     4.76 o
   5  11  12       80.12       80.86     2.63 o
   6  11  12      156.44      160.27     4.17 o
   7  11  12      184.20      187.82     4.83 o
   8  11  12       38.65       39.86     3.13 o
   9  11  12       24.64       26.72     4.94 <
  -4  12  12        0.00        9.29    94.70 <
  -3  12  12      132.69      133.25     3.79 o
  -2  12  12      128.01      125.46     3.69 o
  -1  12  12       45.38       44.03     2.88 o
   0  12  12      146.65      148.75     3.97 o
   1  12  12      273.53      281.39     7.00 o
   2  12  12      182.20      181.88     4.76 o
   3  12  12       89.24       90.84     2.68 o
   4  12  12      152.44      152.82     4.03 o
   5  12  12      138.26      139.89     3.77 o
   6  12  12       51.51       48.81     2.67 o
   7  12  12       66.59       69.30     2.82 o
   8  12  12       20.68       22.73     5.72 <
   9  12  12       69.44       69.87     3.72 o
  -4  13  12       58.34       58.55     5.78 o
  -3  13  12       69.55       59.02     3.64 o
  -2  13  12       16.25       13.34     7.72 <
  -1  13  12      122.70      122.52     3.57 o
   0  13  12       14.00        8.70     7.88 <
   1  13  12       47.32       46.78     2.88 o
   2  13  12      101.96       98.51     3.14 o
   3  13  12      112.02      110.54     3.15 o
   4  13  12       48.42       50.06     2.43 o
   5  13  12       14.53       11.07     7.20 <
   6  13  12       27.33       27.81     4.21 o
   7  13  12      107.82      108.21     3.20 o
   8  13  12      153.94      156.03     4.35 o
  -2  14  12       52.66       51.95     5.57 o
  -1  14  12       75.16       72.55     2.93 o
   0  14  12       36.57       29.77     3.96 o
   1  14  12       11.04        3.09    13.11 <
   2  14  12      118.88      118.04     3.63 o
   3  14  12        7.75        3.46    12.28 <
   4  14  12       49.34       47.21     2.59 o
   5  14  12       62.57       58.91     2.64 o
   6  14  12       44.42       43.58     2.95 o
   7  14  12       53.48       56.92     3.55 o
   1  15  12       47.33       47.05     3.84 o
   2  15  12       46.43       49.63     3.74 o
   3  15  12       51.72       48.05     2.78 o
   4  15  12       26.76       27.78     3.99 o
   5  15  12       73.58       76.68     3.26 o
   3  16  12      105.31      106.87     5.00 o
   1  -8  13        0.00        8.10    98.11 <
   2  -8  13        4.25       10.96    43.11 <
  -2  -7  13       34.75       40.10     5.14 o
  -1  -7  13       17.49        9.74     8.05 <
   0  -7  13       80.88       78.39     2.82 o
   1  -7  13      164.26      163.84     4.37 o
   2  -7  13       81.64       78.86     2.64 o
   3  -7  13       94.40       91.84     2.94 o
   4  -7  13      191.83      192.79     6.25 o
   5  -7  13      171.52      173.19     5.40 o
  -3  -6  13       56.66       52.69     5.62 o
  -2  -6  13      113.50      112.61     3.45 o
  -1  -6  13      153.50      153.71     4.24 o
   0  -6  13       73.87       74.66     2.73 o
   1  -6  13      103.41      101.34     3.02 o
   2  -6  13      179.51      177.93     4.68 o
   3  -6  13      150.57      150.83     4.01 o
   4  -6  13       24.20       21.93     4.34 <
   5  -6  13       98.70       97.57     2.80 o
   6  -6  13      186.64      184.17     5.71 o
  -4  -5  13      132.88      124.03     4.33 o
  -3  -5  13      176.10      171.24     5.10 o
  -2  -5  13       82.22       82.75     3.14 o
  -1  -5  13       99.57       97.85     3.03 o
   0  -5  13      150.01      147.94     4.06 o
   1  -5  13       59.41       57.33     2.42 o
   2  -5  13       58.32       55.44     2.32 o
   3  -5  13       41.31       38.15     2.63 o
   4  -5  13       27.27       25.46     2.93 o
   5  -5  13       89.28       89.88     2.61 o
   6  -5  13       60.59       59.12     2.26 o
  -4  -4  13       52.55       50.16     4.07 o
  -3  -4  13        0.00        7.96    96.81 <
  -2  -4  13      132.47      130.11     3.91 o
  -1  -4  13       61.46       55.07     2.50 o
   0  -4  13       14.58       12.93     6.91 <
   1  -4  13       73.41       73.60     2.48 o
   2  -4  13       18.24       18.06     5.18 <
   3  -4  13      146.93      148.78     3.86 o
   4  -4  13      134.21      133.60     3.51 o
   5  -4  13       33.30       32.37     2.43 o
   6  -4  13      108.60      109.31     2.99 o
   7  -4  13      160.01      159.96     4.18 o
  -5  -3  13       37.25       41.92     7.76 <
  -4  -3  13       59.29       56.33     3.91 o
  -3  -3  13       28.33       25.72     5.95 <
  -2  -3  13       72.28       71.47     3.03 o
  -1  -3  13       91.59       93.14     3.17 o
   0  -3  13      115.68      115.52     3.28 o
   1  -3  13       58.31       57.92     2.30 o
   2  -3  13       55.49       54.52     2.38 o
   3  -3  13      154.43      155.24     4.02 o
   4  -3  13       33.62       32.96     2.28 o
   5  -3  13      107.17      107.47     2.89 o
   6  -3  13       27.88       24.31     2.86 o
   7  -3  13       17.68       13.45     4.87 <
   8  -3  13       96.60       97.89     2.79 o
  -6  -2  13       85.22       88.36     5.20 o
  -5  -2  13       17.75       13.09     8.93 <
  -4  -2  13       24.36       21.50     6.59 <
  -3  -2  13      119.63      120.98     3.60 o
  -2  -2  13       77.12       77.43     2.96 o
  -1  -2  13       20.00       13.66     6.15 <
   0  -2  13      130.79      130.03     3.52 o
   1  -2  13      160.12      159.48     4.20 o
   2  -2  13       41.53       41.59     2.28 o
   3  -2  13       20.82       18.60     3.57 <
   4  -2  13      174.19      176.81     4.45 o
   5  -2  13      110.20      111.96     2.97 o
   6  -2  13       49.84       51.81     2.03 o
   7  -2  13       39.82       38.59     2.40 o
   8  -2  13       83.62       83.86     2.54 o
   9  -2  13       45.32       47.17     5.65 o
  -6  -1  13       92.84       89.49     4.78 o
  -5  -1  13      199.14      198.30     5.49 o
  -4  -1  13      140.96      137.56     4.22 o
  -3  -1  13      105.96      103.07     3.17 o
  -2  -1  13      182.31      184.06     4.81 o
  -1  -1  13      160.31      162.40     4.29 o
   0  -1  13       14.54       19.29     6.68 <
   1  -1  13        9.79        0.76     7.93 <
   2  -1  13      132.30      129.27     3.47 o
   3  -1  13       43.69       42.40     2.07 o
   4  -1  13      150.52      153.04     3.88 o
   5  -1  13       10.71        7.45     6.49 <
   6  -1  13       31.94       32.97     2.50 o
   7  -1  13       99.35       99.02     2.78 o
   8  -1  13       74.05       73.19     2.37 o
   9  -1  13       31.14       28.56     2.95 o
  -6   0  13       61.21       60.46     5.32 o
  -5   0  13       53.95       48.78     3.16 o
  -4   0  13      151.55      149.23     4.12 o
  -3   0  13      178.29      179.91     4.72 o
  -2   0  13       33.75       30.79     3.17 o
  -1   0  13       62.29       61.80     2.55 o
   0   0  13      122.00      120.54     3.34 o
   1   0  13      122.24      120.59     3.26 o
   2   0  13      207.89      212.58     5.28 o
   3   0  13      122.26      125.07     3.24 o
   4   0  13      171.37      173.79     4.38 o
   5   0  13      301.87      308.35     7.60 o
   6   0  13      203.24      206.87     5.18 o
   7   0  13       87.67       88.72     2.54 o
   8   0  13      150.23      148.39     3.93 o
   9   0  13      146.07      144.47     3.84 o
  -5   1  13       51.71       49.87     3.71 o
  -4   1  13      127.37      129.53     3.60 o
  -3   1  13       62.67       60.15     2.65 o
  -2   1  13       36.54       35.71     3.04 o
  -1   1  13      132.38      131.29     3.65 o
   0   1  13      146.37      147.95     3.88 o
   1   1  13       80.10       81.35     2.34 o
   2   1  13      165.81      167.50     4.25 o
   3   1  13      319.44      328.44     8.04 o
   4   1  13      218.71      223.62     5.53 o
   5   1  13      169.34      172.82     4.34 o
   6   1  13      305.86      311.03     7.71 o
   7   1  13      235.63      237.98     5.98 o
   8   1  13       52.30       51.18     2.15 o
   9   1  13       79.29       76.02     2.51 o
  10   1  13      100.46       98.23     3.94 o
  -5   2  13      101.55       99.61     3.31 o
  -4   2  13      135.15      136.79     3.88 o
  -3   2  13      227.70      230.35     5.95 o
  -2   2  13      189.19      188.55     5.03 o
  -1   2  13       97.98       97.09     2.95 o
   0   2  13      175.10      175.00     4.55 o
   1   2  13      214.49      220.21     5.45 o
   2   2  13       50.70       48.74     1.98 o
   3   2  13       40.82       36.75     1.89 o
   4   2  13      188.99      189.41     4.80 o
   5   2  13      127.61      128.40     3.32 o
   6   2  13       24.47       24.67     3.13 o
   7   2  13       40.25       36.75     2.27 o
   8   2  13      129.46      128.67     3.45 o
   9   2  13       40.20       39.54     2.69 o
  10   2  13      112.78      109.71     3.17 o
  -5   3  13      127.14      128.18     3.76 o
  -4   3  13       62.01       59.58     2.99 o
  -3   3  13        8.67        1.92    13.67 <
  -2   3  13      134.70      134.84     3.81 o
  -1   3  13      135.57      137.33     3.68 o
   0   3  13       29.63       29.49     2.54 o
   1   3  13       32.12       32.16     2.32 o
   2   3  13      129.99      128.65     3.42 o
   3   3  13       22.38       17.84     2.60 o
   4   3  13      146.66      147.78     3.76 o
   5   3  13       29.70       30.16     2.06 o
   6   3  13       13.65       10.06     5.41 <
   7   3  13      210.28      214.71     5.36 o
   8   3  13      159.21      157.18     4.14 o
   9   3  13       50.76       51.27     2.43 o
  10   3  13      104.31      102.04     3.00 o
  -6   4  13       24.42       24.09     7.20 <
  -5   4  13       53.56       51.75     3.19 o
  -4   4  13       15.15       14.22     8.87 <
  -3   4  13       17.58       19.51     8.92 <
  -2   4  13      125.19      128.37     3.87 o
  -1   4  13       16.68       16.81     6.26 <
   0   4  13       89.56       87.43     2.56 o
   1   4  13       27.35       23.40     2.63 o
   2   4  13       59.23       57.07     2.10 o
   3   4  13      129.23      131.42     3.43 o
   4   4  13       58.07       56.35     1.85 o
   5   4  13      140.06      142.18     3.62 o
   6   4  13       53.71       54.65     2.04 o
   7   4  13       19.24       18.73     3.97 <
   8   4  13      109.37      109.14     3.05 o
   9   4  13      177.06      180.21     4.60 o
  10   4  13       47.01       47.18     2.52 o
  -6   5  13       90.66       91.14     3.77 o
  -5   5  13       31.69       27.68     5.70 <
  -4   5  13       59.86       64.29     3.74 o
  -3   5  13       12.01       16.62    13.01 <
  -2   5  13       54.43       50.71     3.47 o
  -1   5  13       70.10       67.09     2.47 o
   0   5  13       90.52       90.83     2.65 o
   1   5  13       96.41       93.26     2.77 o
   2   5  13       90.73       89.43     2.64 o
   3   5  13        3.75        0.39    18.87 <
   4   5  13      106.24      107.01     2.88 o
   5   5  13      197.36      202.10     5.03 o
   6   5  13       55.60       55.79     2.20 o
   7   5  13       36.08       36.10     2.83 o
   8   5  13       97.92       97.20     2.85 o
   9   5  13       12.73        6.40     7.64 <
  10   5  13       81.35       82.19     2.68 o
  11   5  13       19.70        6.53    16.75 <
  -6   6  13       44.20       44.06     4.10 o
  -5   6  13      165.73      169.14     4.65 o
  -4   6  13      210.66      211.97     5.62 o
  -3   6  13       59.76       58.18     3.15 o
  -2   6  13       39.67       38.08     3.49 o
  -1   6  13      160.59      160.00     4.18 o
   0   6  13       60.67       57.33     2.17 o
   1   6  13       58.02       57.16     2.17 o
   2   6  13       70.08       65.78     2.34 o
   3   6  13      112.15      111.20     3.10 o
   4   6  13       26.10       22.20     2.77 o
   5   6  13       39.78       37.29     2.01 o
   6   6  13      158.88      159.11     4.15 o
   7   6  13       42.67       45.25     2.90 o
   8   6  13       38.29       39.66     3.30 o
   9   6  13        7.20        7.77    16.49 <
  10   6  13        0.00        6.65    74.72 <
  -6   7  13      162.58      162.86     4.64 o
  -5   7  13       67.77       67.34     3.44 o
  -4   7  13      135.10      130.84     4.01 o
  -3   7  13      242.45      246.23     6.35 o
  -2   7  13       90.25       89.33     3.14 o
  -1   7  13       16.55        3.16     4.87 <
   0   7  13      140.73      138.90     3.72 o
   1   7  13       47.57       48.03     2.30 o
   2   7  13      127.70      126.00     3.45 o
   3   7  13       59.74       57.80     2.28 o
   4   7  13       21.73       24.10     3.16 o
   5   7  13      120.71      120.73     3.22 o
   6   7  13      206.17      210.39     5.35 o
   7   7  13       75.63       70.68     2.70 o
   8   7  13       38.06       35.51     3.22 o
   9   7  13      149.10      149.64     4.09 o
  10   7  13      116.55      118.89     3.46 o
  -6   8  13       52.24       55.98     6.09 o
  -5   8  13       74.74       77.71     3.46 o
  -4   8  13       68.77       66.61     3.27 o
  -3   8  13       79.33       82.07     3.27 o
  -2   8  13       39.41       37.26     3.00 o
  -1   8  13       30.18       26.63     2.96 o
   0   8  13      165.17      165.26     4.31 o
   1   8  13      105.37      106.76     3.00 o
   2   8  13        8.20        9.82     9.94 <
   3   8  13      220.82      222.83     5.66 o
   4   8  13      283.54      290.72     7.16 o
   5   8  13       87.71       86.34     2.58 o
   6   8  13      159.02      158.62     4.20 o
   7   8  13      300.53      305.41     7.63 o
   8   8  13      189.19      193.32     4.99 o
   9   8  13       83.68       82.98     2.88 o
  10   8  13      132.78      136.14     4.13 o
  -5   9  13       79.63       74.83     3.54 o
  -4   9  13       50.90       49.24     3.78 o
  -3   9  13      159.62      160.39     4.51 o
  -2   9  13      272.58      273.95     6.93 o
  -1   9  13      174.62      177.18     4.55 o
   0   9  13      115.20      116.60     3.19 o
   1   9  13      287.36      294.71     7.30 o
   2   9  13      180.79      183.00     4.71 o
   3   9  13       16.15       20.22     5.65 <
   4   9  13      127.82      129.38     3.40 o
   5   9  13      217.41      224.02     5.59 o
   6   9  13       70.34       74.30     2.49 o
   7   9  13       11.98        4.50     8.43 <
   8   9  13      143.07      145.49     3.89 o
   9   9  13      112.36      117.02     3.36 o
  10   9  13       27.59       21.24     6.42 <
  -4  10  13      149.65      153.15     4.36 o
  -3  10  13       60.29       56.30     3.43 o
  -2  10  13      111.60      108.78     3.15 o
  -1  10  13      259.72      264.71     6.61 o
   0  10  13      163.91      165.55     4.30 o
   1  10  13       77.12       77.82     2.58 o
   2  10  13      126.56      126.07     3.48 o
   3  10  13      118.00      120.21     3.30 o
   4  10  13       86.37       86.22     2.53 o
   5  10  13      136.48      136.73     3.70 o
   6  10  13        4.62       11.29    21.44 <
   7  10  13       54.45       52.51     2.61 o
   8  10  13      154.46      152.06     4.15 o
   9  10  13       68.50       64.65     2.69 o
  -4  11  13       20.29       20.71    14.02 <
  -3  11  13       96.31       92.75     3.01 o
  -2  11  13       62.52       60.66     2.46 o
  -1  11  13       23.48       23.16     4.13 <
   0  11  13       65.74       58.05     2.42 o
   1  11  13       95.04       97.43     2.89 o
   2  11  13       55.77       53.87     2.48 o
   3  11  13       42.35       41.04     2.65 o
   4  11  13       38.95       34.96     2.54 o
   5  11  13       85.47       85.70     2.72 o
   6  11  13      180.31      178.05     4.73 o
   7  11  13       82.98       82.84     2.75 o
   8  11  13       65.40       64.29     2.67 o
   9  11  13      139.49      140.52     4.06 o
  -3  12  13       57.60       56.97     3.04 o
  -2  12  13       10.59       10.37    10.15 <
  -1  12  13       16.39       11.70     6.10 <
   0  12  13       68.70       64.58     2.53 o
   1  12  13       26.19       22.06     4.11 o
   2  12  13       49.98       50.73     2.65 o
   3  12  13       43.36       41.02     2.83 o
   4  12  13       76.08       75.09     2.50 o
   5  12  13       65.03       64.30     2.53 o
   6  12  13       55.22       54.74     2.59 o
   7  12  13       61.69       60.98     2.64 o
   8  12  13        0.00        8.12    76.70 <
  -2  13  13       15.03       14.06    12.41 <
  -1  13  13       61.23       55.57     2.85 o
   0  13  13       78.08       79.66     2.74 o
   1  13  13       26.57       25.89     4.12 o
   2  13  13       31.06       28.99     3.57 o
   3  13  13       72.92       70.01     2.81 o
   4  13  13       27.36       30.37     3.63 o
   5  13  13       47.69       49.68     2.76 o
   6  13  13       24.09       18.41     4.49 <
   7  13  13       78.31       77.71     2.79 o
   0  14  13      100.98       93.67     3.41 o
   1  14  13      124.54      122.21     3.64 o
   2  14  13        0.00        0.32    79.72 <
   3  14  13       66.39       66.26     2.89 o
   4  14  13        9.84        9.83    10.56 <
   5  14  13        0.00       13.00    76.53 <
   6  14  13       80.31       83.13     3.67 o
   3  15  13       50.26       39.41     6.52 o
   4  15  13      165.14      169.88     4.82 o
  -1  -6  14        0.00        9.20    94.78 <
   0  -6  14       39.42       41.59     4.05 o
   1  -6  14      100.60      101.43     3.42 o
   2  -6  14       88.82       84.85     3.02 o
   3  -6  14        4.02        5.74    38.37 <
   4  -6  14       43.77       52.77     7.86 <
  -2  -5  14       78.24       77.20     3.85 o
  -1  -5  14       38.35       39.90     3.35 o
   0  -5  14       16.53       20.87     6.95 <
   1  -5  14      121.37      122.56     3.48 o
   2  -5  14       56.67       52.96     2.54 o
   3  -5  14       43.35       41.90     2.86 o
   4  -5  14       66.13       64.57     2.50 o
   5  -5  14       60.77       62.32     2.99 o
  -3  -4  14       19.11       17.01     9.88 <
  -2  -4  14       87.12       88.99     3.78 o
  -1  -4  14      129.10      127.86     3.86 o
   0  -4  14       17.06       21.39     6.35 <
   1  -4  14       17.03        9.02     5.82 <
   2  -4  14      139.43      138.30     3.77 o
   3  -4  14      109.96      109.66     3.16 o
   4  -4  14       14.11        1.66     6.06 <
   5  -4  14       50.14       48.02     2.20 o
   6  -4  14      105.26      107.70     3.08 o
  -4  -3  14      157.37      157.89     4.73 o
  -3  -3  14      113.09      111.03     3.96 o
  -2  -3  14       27.22       21.92     5.11 <
  -1  -3  14       26.06       20.29     5.31 <
   0  -3  14       59.56       60.95     2.54 o
   1  -3  14        9.32       14.15     9.82 <
   2  -3  14      115.72      116.25     3.24 o
   3  -3  14       21.53       10.92     4.67 <
   4  -3  14       45.03       44.15     2.30 o
   5  -3  14       87.37       85.56     2.51 o
   6  -3  14       69.60       68.82     2.25 o
   7  -3  14       30.12       29.45     3.81 o
  -5  -2  14       84.97       83.09     5.15 o
  -4  -2  14       30.24       29.85     5.89 <
  -3  -2  14       24.68       17.21     6.89 <
  -2  -2  14       40.20       42.72     3.60 o
  -1  -2  14       84.01       86.70     3.12 o
   0  -2  14      209.42      215.78     5.56 o
   1  -2  14      126.54      130.10     3.44 o
   2  -2  14      140.78      141.20     3.78 o
   3  -2  14      245.72      249.26     6.24 o
   4  -2  14      156.90      159.51     4.10 o
   5  -2  14       57.24       56.04     2.08 o
   6  -2  14      152.95      151.82     4.00 o
   7  -2  14      159.78      160.35     4.17 o
  -5  -1  14       49.89       46.81     4.14 o
  -4  -1  14       19.86       27.78     8.66 <
  -3  -1  14      131.24      132.51     3.86 o
  -2  -1  14      144.84      148.75     4.11 o
  -1  -1  14       74.91       75.17     2.98 o
   0  -1  14      149.98      149.09     4.21 o
   1  -1  14      247.02      251.99     6.35 o
   2  -1  14      186.39      185.70     4.83 o
   3  -1  14      144.87      144.85     3.79 o
   4  -1  14      237.23      238.77     6.03 o
   5  -1  14      201.42      203.77     5.13 o
   6  -1  14       46.44       47.20     2.19 o
   7  -1  14       43.16       38.38     2.31 o
   8  -1  14      145.26      142.31     3.83 o
  -5   0  14      147.57      152.16     4.21 o
  -4   0  14      122.79      119.91     3.69 o
  -3   0  14       42.07       41.96     3.09 o
  -2   0  14      131.89      131.16     3.70 o
  -1   0  14      188.90      191.34     4.98 o
   0   0  14       66.81       62.06     2.43 o
   1   0  14       20.13       18.40     4.69 <
   2   0  14      100.61       97.51     2.77 o
   3   0  14       74.13       75.05     2.29 o
   4   0  14       52.50       52.70     2.15 o
   5   0  14       15.90       17.97     4.64 <
   6   0  14       85.84       86.43     2.51 o
   7   0  14       50.01       48.18     2.21 o
   8   0  14      100.68       98.25     2.85 o
   9   0  14        0.00       24.50   105.87 <
  -5   1  14       25.13       31.15     7.09 <
  -4   1  14       69.94       70.55     3.07 o
  -3   1  14      135.16      132.91     3.91 o
  -2   1  14       13.13        9.39     8.67 <
  -1   1  14       13.58        3.45     7.54 <
   0   1  14      129.28      126.85     3.52 o
   1   1  14       52.30       50.42     2.35 o
   2   1  14      144.48      146.14     3.78 o
   3   1  14       63.07       63.10     2.07 o
   4   1  14       34.02       32.02     2.45 o
   5   1  14      214.32      218.62     5.44 o
   6   1  14      187.39      189.89     4.80 o
   7   1  14       50.04       49.49     2.18 o
   8   1  14       64.59       63.01     2.25 o
   9   1  14      140.52      137.60     3.75 o
  -5   2  14       15.50       19.07    11.49 <
  -4   2  14      101.94       97.31     3.35 o
  -3   2  14       29.11       31.25     4.87 o
  -2   2  14      131.44      133.08     3.81 o
  -1   2  14       64.73       63.93     2.94 o
   0   2  14       47.79       45.54     2.35 o
   1   2  14      110.94      112.08     3.05 o
   2   2  14      114.28      115.53     3.09 o
   3   2  14       98.92      100.02     2.70 o
   4   2  14       86.98       85.63     2.47 o
   5   2  14       18.54       11.86     3.44 <
   6   2  14       90.06       89.81     2.57 o
   7   2  14      160.31      163.01     4.16 o
   8   2  14       32.98       34.53     2.65 o
   9   2  14       40.20       39.85     2.58 o
  -5   3  14        0.00        1.58    85.95 <
  -4   3  14       78.51       83.35     3.12 o
  -3   3  14       15.81       19.35     8.84 <
  -2   3  14       45.26       46.83     3.24 o
  -1   3  14      114.74      111.83     3.44 o
   0   3  14      147.02      146.45     3.98 o
   1   3  14       37.64       35.33     2.34 o
   2   3  14       91.01       91.27     2.63 o
   3   3  14      163.28      164.94     4.23 o
   4   3  14       72.93       73.13     2.21 o
   5   3  14       37.08       36.62     2.01 o
   6   3  14       52.21       51.55     2.06 o
   7   3  14       59.44       62.00     2.16 o
   8   3  14       98.91      102.26     2.82 o
   9   3  14       31.45       29.21     3.27 o
  10   3  14       57.97       58.84     4.62 o
  -5   4  14       82.83       78.72     3.25 o
  -4   4  14       47.28       48.83     3.50 o
  -3   4  14      159.77      158.63     4.43 o
  -2   4  14      128.33      121.32     3.97 o
  -1   4  14        9.59        8.51    12.84 <
   0   4  14       88.04       83.15     2.80 o
   1   4  14      129.14      127.50     3.45 o
   2   4  14       13.98       14.76     5.47 <
   3   4  14       24.27       28.68     3.43 o
   4   4  14      119.29      120.82     3.24 o
   5   4  14       28.33       28.42     2.32 o
   6   4  14      113.85      114.96     3.10 o
   7   4  14        0.00        1.15    66.73 <
   8   4  14        8.21        4.09    11.18 <
   9   4  14       98.11       97.29     2.87 o
  10   4  14      114.24      116.22     4.15 o
  -6   5  14       76.96       73.13     5.30 o
  -5   5  14      150.91      150.17     4.31 o
  -4   5  14       95.08       90.27     3.30 o
  -3   5  14       16.95       24.68    10.47 <
  -2   5  14      110.55      110.47     3.73 o
  -1   5  14      102.22      102.38     3.56 o
   0   5  14       76.28       70.96     2.44 o
   1   5  14      116.09      112.35     3.16 o
   2   5  14       20.91       17.76     3.73 <
   3   5  14      159.72      162.14     4.16 o
   4   5  14      250.99      257.73     6.37 o
   5   5  14      130.86      131.04     3.42 o
   6   5  14      109.04      107.47     2.99 o
   7   5  14      174.88      175.00     4.52 o
   8   5  14      153.86      155.11     4.07 o
   9   5  14       26.91       25.46     3.58 o
  10   5  14       56.65       58.43     5.20 o
  -6   6  14       51.86       56.38     5.86 o
  -5   6  14       58.89       57.08     4.03 o
  -4   6  14       14.42        5.24    13.48 <
  -3   6  14       18.11       17.22     8.79 <
  -2   6  14      116.83      114.09     3.87 o
  -1   6  14       85.49       86.29     3.00 o
   0   6  14        3.58        9.07    23.56 <
   1   6  14      183.12      185.27     4.75 o
   2   6  14      273.57      276.50     6.95 o
   3   6  14      191.51      196.05     4.96 o
   4   6  14      200.11      201.49     5.14 o
   5   6  14      336.84      344.22     8.48 o
   6   6  14      250.91      258.24     6.38 o
   7   6  14       87.06       86.71     2.74 o
   8   6  14      161.75      160.19     4.29 o
   9   6  14      137.70      134.83     3.77 o
  10   6  14       38.64       35.81     6.52 <
  -5   7  14      124.69      124.96     3.93 o
  -4   7  14      200.26      205.51     5.42 o
  -3   7  14      112.25      113.45     3.61 o
  -2   7  14       87.12       90.50     3.22 o
  -1   7  14      209.33      209.49     5.37 o
   0   7  14      156.22      153.12     4.13 o
   1   7  14       18.44       20.45     4.76 <
   2   7  14       92.27       92.77     2.76 o
   3   7  14      206.02      211.73     5.31 o
   4   7  14       88.26       90.63     2.67 o
   5   7  14       28.63       26.54     3.13 o
   6   7  14      165.98      167.57     4.37 o
   7   7  14      126.95      130.87     3.59 o
   8   7  14       54.62       51.76     2.77 o
   9   7  14       30.11       30.74     4.22 o
  10   7  14       44.72       48.10     6.33 o
  -5   8  14       55.85       53.63     4.35 o
  -4   8  14       81.52       78.85     3.40 o
  -3   8  14      184.50      189.27     5.06 o
  -2   8  14      125.25      125.72     3.80 o
  -1   8  14       15.55       14.43     5.78 <
   0   8  14       82.71       86.00     2.57 o
   1   8  14       98.77       97.12     2.90 o
   2   8  14       65.58       67.15     2.45 o
   3   8  14      111.35      113.61     3.15 o
   4   8  14       11.89        0.72     7.64 <
   5   8  14       63.87       64.55     2.29 o
   6   8  14      162.90      161.31     4.37 o
   7   8  14       61.03       59.46     2.74 o
   8   8  14        6.83        0.88    19.43 <
   9   8  14      118.58      117.42     3.50 o
  10   8  14      141.22      135.70     5.02 o
  -4   9  14       21.92       19.21     7.14 <
  -3   9  14       24.05       25.62     6.33 <
  -2   9  14       30.72       24.92     5.03 o
  -1   9  14       67.71       61.01     2.42 o
   0   9  14       44.53       42.03     2.47 o
   1   9  14       60.92       59.42     2.45 o
   2   9  14       61.97       62.52     2.45 o
   3   9  14       30.93       33.92     3.21 o
   4   9  14      125.84      124.94     3.46 o
   5   9  14       29.45       28.84     3.32 o
   6   9  14       24.16       23.92     4.00 o
   7   9  14      157.91      158.66     4.21 o
   8   9  14      116.32      115.64     3.43 o
   9   9  14       18.00        3.95     8.36 <
  -3  10  14       16.14        8.24    10.11 <
  -2  10  14      100.16       98.69     3.04 o
  -1  10  14       39.96       37.01     2.69 o
   0  10  14       78.98       76.11     2.57 o
   1  10  14       10.77       10.23     8.78 <
   2  10  14       40.78       44.03     2.73 o
   3  10  14       77.48       77.26     2.59 o
   4  10  14      114.33      113.19     3.23 o
   5  10  14       17.32       14.08     5.42 <
   6  10  14        5.13        4.20    19.36 <
   7  10  14       76.70       76.23     2.67 o
   8  10  14       20.73       17.47     5.20 <
   9  10  14      105.20       98.96     4.70 o
  -3  11  14       84.50       83.88     5.30 o
  -2  11  14      121.58      116.59     3.59 o
  -1  11  14       24.24       20.07     4.08 o
   0  11  14       44.90       48.72     2.73 o
   1  11  14       74.41       73.21     2.65 o
   2  11  14       82.96       81.02     2.74 o
   3  11  14       20.91       17.22     4.97 <
   4  11  14       44.69       38.78     2.90 o
   5  11  14      110.87      111.65     3.20 o
   6  11  14       41.00       39.06     2.91 o
   7  11  14       14.64        9.36     7.68 <
   8  11  14       63.28       59.63     2.70 o
  -2  12  14       48.47       49.16     3.66 o
  -1  12  14      133.67      132.82     3.67 o
   0  12  14       33.35       33.83     3.26 o
   1  12  14      111.22      111.56     3.24 o
   2  12  14       31.90       28.96     3.52 o
   3  12  14       18.54       12.90     5.95 <
   4  12  14      104.82      100.59     3.21 o
   5  12  14       80.14       75.95     2.74 o
   6  12  14       37.90       35.28     3.15 o
   7  12  14       29.12       25.10     4.00 o
  -1  13  14      105.61      106.74     3.84 o
   0  13  14       16.10       15.07     7.50 <
   1  13  14       32.12       30.65     3.89 o
   2  13  14      180.49      180.96     4.77 o
   3  13  14      162.01      165.35     4.41 o
   4  13  14       74.12       73.37     2.90 o
   5  13  14      161.68      162.06     4.33 o
   6  13  14      201.29      206.29     5.59 o
   1  14  14      121.99      121.86     4.87 o
   2  14  14       55.07       54.55     5.40 o
   3  14  14      132.01      127.59     5.03 o
   4  14  14      134.85      138.95     5.04 o
   5  14  14       52.00       51.73     4.30 o
   0  -5  15       61.73       60.25     3.31 o
   1  -5  15        0.00        3.17    86.60 <
   2  -5  15       42.02       37.39     4.60 o
  -1  -4  15      101.51       99.60     4.75 o
   0  -4  15      106.27      105.91     3.53 o
   1  -4  15      168.43      168.13     4.51 o
   2  -4  15      142.34      145.33     3.86 o
   3  -4  15       67.97       65.98     2.57 o
   4  -4  15      124.72      120.07     3.80 o
   5  -4  15      169.67      172.84     4.83 o
  -2  -3  15       84.31       83.62     3.74 o
  -1  -3  15      138.79      136.26     4.07 o
   0  -3  15      107.74      105.53     3.51 o
   1  -3  15       78.26       75.52     2.73 o
   2  -3  15      168.61      167.94     4.45 o
   3  -3  15      183.48      183.56     4.80 o
   4  -3  15       70.91       68.30     2.60 o
   5  -3  15       58.00       56.75     2.32 o
   6  -3  15      109.66      110.40     3.76 o
  -3  -2  15      109.88      110.67     3.97 o
  -2  -2  15       29.55       34.45     4.80 o
  -1  -2  15       25.62       25.81     5.37 <
   0  -2  15       57.02       51.19     3.23 o
   1  -2  15       12.70        9.77     9.12 <
   2  -2  15       75.52       75.79     2.55 o
   3  -2  15       26.14       24.09     3.87 o
   4  -2  15       48.65       47.12     2.33 o
   5  -2  15        7.90        3.02    11.41 <
   6  -2  15       57.58       57.74     2.27 o
   7  -2  15        0.00       13.16    88.01 <
  -4  -1  15       28.51       33.27     6.29 <
  -3  -1  15        0.00        1.88    98.43 <
  -2  -1  15       72.13       68.40     3.16 o
  -1  -1  15       16.85        7.50     8.12 <
   0  -1  15      113.19      110.11     3.53 o
   1  -1  15       83.27       85.45     2.85 o
   2  -1  15       12.78        4.49     8.04 <
   3  -1  15      142.50      141.97     3.83 o
   4  -1  15      173.75      175.43     4.50 o
   5  -1  15        7.92        0.81    10.96 <
   6  -1  15       22.25       15.66     3.75 o
   7  -1  15       86.46       83.65     2.64 o
  -4   0  15       89.79       88.61     3.65 o
  -3   0  15       57.73       55.91     2.95 o
  -2   0  15       10.75       14.05    10.92 <
  -1   0  15       61.38       60.14     2.81 o
   0   0  15      106.81      108.90     3.22 o
   1   0  15       92.32       92.23     2.97 o
   2   0  15       75.27       74.42     2.76 o
   3   0  15       60.23       61.47     2.17 o
   4   0  15        8.80        6.51     9.08 <
   5   0  15      102.61      103.08     2.89 o
   6   0  15       15.81        3.99     5.08 <
   7   0  15       84.07       84.44     2.54 o
   8   0  15       32.63       29.03     5.23 o
  -4   1  15        0.00        9.39    86.08 <
  -3   1  15       91.89       93.30     3.27 o
  -2   1  15      103.94      104.28     3.35 o
  -1   1  15        9.49        3.52    11.90 <
   0   1  15       94.31       93.47     3.00 o
   1   1  15      152.38      153.07     4.07 o
   2   1  15       63.35       62.91     2.53 o
   3   1  15       34.12       34.31     2.63 o
   4   1  15       74.19       75.97     2.34 o
   5   1  15       96.22       94.53     2.74 o
   6   1  15       68.21       68.77     2.25 o
   7   1  15       42.34       39.86     2.29 o
   8   1  15       50.74       49.31     2.44 o
  -5   2  15      129.99      127.77     4.20 o
  -4   2  15      118.19      117.05     3.66 o
  -3   2  15       29.30       27.50     5.07 <
  -2   2  15       63.85       63.14     3.10 o
  -1   2  15      101.77       98.28     3.29 o
   0   2  15       25.65       28.28     5.58 <
   1   2  15       69.02       68.38     2.69 o
   2   2  15      106.20      104.66     2.94 o
   3   2  15       48.86       49.52     2.21 o
   4   2  15      108.29      109.66     2.94 o
   5   2  15       24.85       27.16     3.32 o
   6   2  15       43.33       44.20     2.19 o
   7   2  15       95.50       95.38     2.71 o
   8   2  15      149.24      152.05     3.92 o
  -5   3  15       27.83       29.17     6.86 <
  -4   3  15       75.07       72.14     3.19 o
  -3   3  15       66.70       67.74     3.17 o
  -2   3  15       76.68       72.76     3.11 o
  -1   3  15      114.82      113.33     3.51 o
   0   3  15       55.66       54.86     2.76 o
   1   3  15      157.58      156.15     4.24 o
   2   3  15      281.01      287.03     7.12 o
   3   3  15      167.81      171.86     4.37 o
   4   3  15       75.85       75.53     2.45 o
   5   3  15      173.84      176.08     4.48 o
   6   3  15      148.08      149.77     3.86 o
   7   3  15       17.33       18.35     4.57 <
   8   3  15       69.33       69.47     2.31 o
   9   3  15      141.84      140.82     5.90 o
  -5   4  15        0.00        2.57    90.62 <
  -4   4  15       68.22       66.56     3.28 o
  -3   4  15       68.30       68.12     3.15 o
  -2   4  15       59.14       57.91     3.17 o
  -1   4  15      156.07      156.15     4.35 o
   0   4  15      268.20      271.30     6.87 o
   1   4  15      191.52      193.94     4.94 o
   2   4  15      193.30      194.75     4.98 o
   3   4  15      302.10      307.64     7.64 o
   4   4  15      248.22      252.34     6.32 o
   5   4  15       83.42       85.43     2.56 o
   6   4  15      114.84      110.73     3.10 o
   7   4  15      133.93      135.25     3.55 o
   8   4  15       18.23       20.21     5.11 <
  -5   5  15      113.42      109.91     5.08 o
  -4   5  15       26.49       33.00     5.79 <
  -3   5  15      129.59      129.81     3.86 o
  -2   5  15      155.71      155.56     4.37 o
  -1   5  15       15.87       12.57     8.30 <
   0   5  15       80.51       78.90     2.81 o
   1   5  15      182.55      184.28     4.73 o
   2   5  15       92.92       92.05     2.73 o
   3   5  15       12.60       13.18     6.69 <
   4   5  15       95.64       93.95     2.79 o
   5   5  15      103.75      106.77     2.94 o
   6   5  15       54.71       52.83     2.10 o
   7   5  15       85.36       83.71     2.56 o
   8   5  15       22.97       22.19     4.23 <
   9   5  15       62.99       63.61     3.24 o
  -4   6  15      103.44      102.05     3.90 o
  -3   6  15       13.28       10.35    13.57 <
  -2   6  15       56.21       54.48     3.93 o
  -1   6  15      101.25      100.62     3.70 o
   0   6  15       13.61       14.37     9.36 <
   1   6  15       99.11      100.95     2.92 o
   2   6  15        0.00        7.15    66.91 <
   3   6  15       29.84       26.67     3.01 o
   4   6  15      170.84      170.31     4.45 o
   5   6  15      116.97      116.28     3.28 o
   6   6  15       17.74       12.98     5.30 <
   7   6  15      123.78      122.01     3.39 o
   8   6  15      142.26      141.33     3.87 o
   9   6  15       42.53       44.92     6.47 o
  -4   7  15       22.32        9.69     8.26 <
  -3   7  15       41.97       39.27     4.47 o
  -2   7  15        6.36        7.95    27.40 <
  -1   7  15       17.76       20.34     9.55 <
   0   7  15       83.95       84.01     2.67 o
   1   7  15       42.43       42.85     2.70 o
   2   7  15       92.99       93.09     2.82 o
   3   7  15       38.16       39.48     2.74 o
   4   7  15       15.94       15.53     5.44 <
   5   7  15      133.89      134.03     3.65 o
   6   7  15      153.20      154.58     4.09 o
   7   7  15       32.04       33.12     3.97 o
   8   7  15       22.59       20.43     5.11 <
  -3   8  15       39.65       37.83     4.89 o
  -2   8  15       94.27       90.06     3.77 o
  -1   8  15       59.97       58.22     3.75 o
   0   8  15        0.00        6.27    71.45 <
   1   8  15      110.27      108.18     3.16 o
   2   8  15      154.45      155.24     4.12 o
   3   8  15       18.37       15.78     5.32 <
   4   8  15       21.58       21.85     4.52 <
   5   8  15       50.29       49.54     2.74 o
   6   8  15        0.00        3.61    75.96 <
   7   8  15      103.94      101.80     3.19 o
   8   8  15       37.03       36.21     3.64 o
  -3   9  15       40.17       39.60     8.16 <
  -2   9  15       19.05       21.90     7.95 <
  -1   9  15      101.33       95.27     3.05 o
   0   9  15      112.19      111.20     3.17 o
   1   9  15       11.68        7.48     8.81 <
   2   9  15       63.28       58.29     2.53 o
   3   9  15      122.99      123.51     3.44 o
   4   9  15       36.48       37.62     3.01 o
   5   9  15       35.59       30.76     3.38 o
   6   9  15       14.94       15.92     8.29 <
   7   9  15        9.96        7.93    12.00 <
   8   9  15       87.86       89.40     3.70 o
  -3  10  15       94.73       90.40     5.14 o
  -2  10  15       43.21       39.62     4.06 o
  -1  10  15       71.85       67.11     2.56 o
   0  10  15       28.17       24.99     3.64 o
   1  10  15       12.96        7.69     8.96 <
   2  10  15      102.94       99.00     3.05 o
   3  10  15      138.56      139.06     3.79 o
   4  10  15       19.66        1.69     5.88 <
   5  10  15       41.83       33.73     3.63 o
   6  10  15      167.64      166.88     4.45 o
   7  10  15       77.84       76.10     2.77 o
  -2  11  15       39.08       32.31     7.64 <
  -1  11  15       38.34       37.42     2.96 o
   0  11  15      149.69      147.17     4.06 o
   1  11  15      164.01      167.14     4.38 o
   2  11  15       68.04       67.36     2.66 o
   3  11  15      188.20      185.98     4.93 o
   4  11  15      273.38      274.61     7.02 o
   5  11  15      137.88      139.02     4.03 o
   6  11  15      100.44      100.52     3.06 o
   7  11  15      165.89      168.36     4.83 o
  -1  12  15       73.48       76.77     3.13 o
   0  12  15       29.33       26.84     4.39 o
   1  12  15      145.00      142.60     3.96 o
   2  12  15      128.32      125.47     3.60 o
   3  12  15       37.21       39.36     3.28 o
   4  12  15       83.90       81.12     2.96 o
   5  12  15      168.80      167.42     4.68 o
   6  12  15      114.80      115.73     3.90 o
   2  13  15       29.32       28.32     6.38 <
   3  13  15       55.38       45.44     5.78 o
   4  13  15       44.44       42.42     5.88 o
   2  -3  16       95.85       94.47     3.34 o
   3  -3  16       15.91        3.86    12.09 <
  -2  -2  16       96.88       98.56     4.83 o
  -1  -2  16       11.80        5.83    16.01 <
   0  -2  16       48.46       40.61     4.36 o
   1  -2  16       68.16       67.56     3.33 o
   2  -2  16       59.39       58.44     2.88 o
   3  -2  16       57.23       55.91     2.56 o
   4  -2  16       12.99        6.02     9.12 <
   5  -2  16       84.49       82.73     3.16 o
  -2  -1  16       54.91       52.44     4.00 o
  -1  -1  16      148.23      150.79     4.27 o
   0  -1  16       96.66       94.31     3.33 o
   1  -1  16       30.63       29.46     5.09 o
   2  -1  16       75.01       72.47     2.85 o
   3  -1  16       89.30       88.48     2.87 o
   4  -1  16       48.60       50.28     2.47 o
   5  -1  16       83.75       81.69     2.65 o
   6  -1  16       20.64       22.50    11.02 <
  -3   0  16       53.27       54.97     5.80 o
  -2   0  16        0.00        6.85    97.08 <
  -1   0  16       45.84       47.05     3.68 o
   0   0  16       34.52       27.54     4.35 o
   1   0  16       84.26       83.28     3.20 o
   2   0  16       61.56       63.10     2.77 o
   3   0  16       28.57       31.41     4.08 o
   4   0  16       29.18       26.31     2.95 o
   5   0  16      103.48      105.56     2.93 o
   6   0  16      178.03      176.58     4.77 o
   7   0  16       95.32       97.85     3.56 o
  -3   1  16      119.72      123.73     4.90 o
  -2   1  16       76.56       77.68     3.27 o
  -1   1  16      105.21      101.13     3.47 o
   0   1  16      206.91      204.18     5.52 o
   1   1  16      138.65      138.56     3.79 o
   2   1  16      116.59      114.28     3.33 o
   3   1  16      139.88      137.74     3.81 o
   4   1  16      134.09      134.94     3.64 o
   5   1  16       54.66       56.71     2.28 o
   6   1  16       84.01       80.13     2.68 o
   7   1  16      168.12      170.69     4.61 o
  -3   2  16      129.15      128.94     4.22 o
  -2   2  16      186.46      187.48     5.08 o
  -1   2  16      150.38      149.38     4.29 o
   0   2  16      155.69      155.97     4.37 o
   1   2  16      179.59      176.17     4.77 o
   2   2  16      173.45      173.58     4.63 o
   3   2  16       83.59       81.95     2.59 o
   4   2  16      107.16      104.68     3.00 o
   5   2  16      130.14      130.41     3.48 o
   6   2  16       10.43       10.64     9.90 <
   7   2  16       45.03       45.13     2.49 o
   8   2  16       38.42       33.48    10.33 <
  -3   3  16       34.99       34.51     4.62 o
  -2   3  16       15.45       12.10    10.01 <
  -1   3  16      105.92      101.64     3.47 o
   0   3  16       66.86       64.33     3.11 o
   1   3  16       45.37       42.11     2.95 o
   2   3  16       45.31       44.06     2.65 o
   3   3  16       64.43       61.11     2.35 o
   4   3  16       60.04       61.42     2.35 o
   5   3  16       56.04       57.64     2.34 o
   6   3  16       27.66       23.92     3.40 o
   7   3  16       40.37       40.30     2.41 o
   8   3  16      134.62      138.09     4.14 o
  -3   4  16      108.62      100.22     3.60 o
  -2   4  16        0.00        1.14    84.82 <
  -1   4  16       94.30       92.47     3.30 o
   0   4  16        8.79       18.75    16.27 <
   1   4  16       32.74       33.40     3.70 o
   2   4  16      162.50      159.48     4.26 o
   3   4  16      107.26      104.75     3.03 o
   4   4  16        2.83       11.15    31.06 <
   5   4  16       80.28       79.77     2.64 o
   6   4  16      135.65      133.91     3.78 o
   7   4  16       13.81        1.27     6.43 <
   8   4  16       11.94        5.02    13.05 <
  -3   5  16       13.42        8.92    11.80 <
  -2   5  16      100.96       95.96     3.43 o
  -1   5  16       54.44       52.83     3.28 o
   0   5  16       80.36       77.30     3.20 o
   1   5  16       40.21       39.12     3.22 o
   2   5  16       13.77       13.70     7.11 <
   3   5  16      114.31      114.42     3.18 o
   4   5  16      146.62      149.94     3.90 o
   5   5  16       10.27        6.02     9.73 <
   6   5  16       28.23       25.97     4.05 o
   7   5  16       57.13       56.41     2.22 o
   8   5  16        0.00        6.12    80.31 <
  -2   6  16        4.54        5.56    31.08 <
  -1   6  16       98.05       95.11     3.38 o
   0   6  16      149.07      146.98     4.10 o
   1   6  16       15.60       14.17     5.92 <
   2   6  16       18.16       18.77     5.01 <
   3   6  16       62.46       64.32     2.36 o
   4   6  16       12.20        8.37     8.43 <
   5   6  16      101.64      102.41     3.02 o
   6   6  16       21.56       22.56     5.58 <
   7   6  16       73.82       71.74     2.63 o
   8   6  16       44.53       46.91     4.54 o
  -2   7  16      126.88      123.16     4.20 o
  -1   7  16        7.82        6.39    24.12 <
   0   7  16       16.84       15.11     8.38 <
   1   7  16      112.33      110.59     3.22 o
   2   7  16       19.08       18.38     4.79 <
   3   7  16       72.06       72.81     2.52 o
   4   7  16       45.19       46.71     2.51 o
   5   7  16       29.48       29.46     3.87 o
   6   7  16      119.81      120.16     3.48 o
   7   7  16       76.65       75.09     2.68 o
   8   7  16       17.69       19.73    10.09 <
  -1   8  16       10.20        4.66    17.88 <
   0   8  16      117.51      113.30     3.64 o
   1   8  16      176.17      175.49     4.64 o
   2   8  16       64.96       61.88     2.58 o
   3   8  16       73.25       68.66     2.63 o
   4   8  16      182.81      183.30     4.76 o
   5   8  16      131.61      128.11     3.72 o
   6   8  16        6.68       13.52    20.72 <
   7   8  16       94.00       90.66     3.68 o
  -1   9  16      160.82      159.19     4.82 o
   0   9  16      112.68      112.49     3.28 o
   1   9  16      174.17      171.65     4.61 o
   2   9  16      277.84      281.52     7.09 o
   3   9  16      191.77      195.13     5.01 o
   4   9  16       96.68       96.18     2.97 o
   5   9  16      178.28      179.35     4.76 o
   6   9  16      149.16      150.50     4.24 o
   7   9  16       23.86       19.06    11.16 <
   0  10  16      159.54      160.16     4.28 o
   1  10  16       56.70       53.63     2.74 o
   2  10  16       74.30       74.42     2.75 o
   3  10  16      167.46      167.22     4.46 o
   4  10  16      101.74      101.55     3.07 o
   5  10  16       26.34       16.65     5.03 <
   7  10  16       28.37       26.20     9.01 <
   0  11  16       31.17       32.51     4.77 o
   1  11  16       27.22       25.94     4.42 o
   2  11  16       11.40        2.61    11.07 <
   3  11  16      100.82       99.53     3.08 o
   4  11  16       36.99       33.99     3.40 o
   3  12  16       35.50       36.37     5.37 o
   4  12  16      114.67      109.73     4.75 o
   2  -1  17      152.72      157.44     5.07 o
   1   0  17       50.87       52.96     5.67 o
   2   0  17       84.45       81.96     3.58 o
   3   0  17      127.45      127.01     4.15 o
   4   0  17       39.21       39.75     8.20 <
   5   0  17       34.95       40.95     5.67 o
   0   1  17       19.90       10.29    14.27 <
   1   1  17      103.06       97.27     3.81 o
   2   1  17        0.00        8.44    83.93 <
   3   1  17       64.53       66.84     3.10 o
   4   1  17       25.80       24.40     4.33 o
   5   1  17       18.05       10.34     7.37 <
   0   2  17      119.38      114.46     3.74 o
   1   2  17      103.15      105.87     3.46 o
   2   2  17       53.84       52.37     2.94 o
   3   2  17       17.81       12.93     6.73 <
   4   2  17      103.32      103.15     3.06 o
   5   2  17       17.68        6.86     7.50 <
   6   2  17       25.31       31.73     7.29 <
  -1   3  17       26.80       29.53    11.17 <
   0   3  17       61.63       57.30     3.34 o
   1   3  17       44.67       45.13     3.75 o
   2   3  17      112.89      112.50     3.36 o
   3   3  17       12.67       10.46     7.30 <
   4   3  17       66.33       66.28     2.45 o
   5   3  17       21.00       18.79     5.10 <
  -1   4  17       28.28       30.53     9.15 <
   0   4  17       15.29        1.60    12.55 <
   1   4  17       89.17       89.43     3.00 o
   2   4  17       69.87       66.40     2.81 o
   3   4  17       49.35       49.34     2.48 o
   4   4  17       23.52       24.40     4.11 <
   5   4  17       54.15       53.97     2.67 o
   6   4  17       38.97       39.54     4.49 o
   0   5  17       32.38       32.94     5.06 o
   1   5  17       49.08       50.15     3.07 o
   2   5  17        3.67        9.22    31.29 <
   3   5  17       57.41       58.94     2.42 o
   4   5  17       91.69       91.55     2.77 o
   5   5  17      111.75      114.16     3.24 o
   6   5  17       36.84       35.51     4.71 o
   0   6  17       94.55       92.66     3.40 o
   1   6  17       58.01       55.24     2.95 o
   2   6  17      153.39      152.06     4.08 o
   3   6  17      127.24      126.14     3.49 o
   4   6  17       62.03       63.16     2.47 o
   5   6  17      100.90      101.25     3.15 o
   6   6  17      153.10      152.12     5.15 o
   0   7  17      239.62      239.19     6.47 o
   1   7  17      160.85      157.36     4.39 o
   2   7  17      100.57      100.61     2.96 o
   3   7  17      117.11      114.87     3.30 o
   4   7  17      117.23      116.61     3.29 o
   5   7  17        5.97        7.74    20.42 <
   6   7  17       15.12       13.20    17.22 <
   1   8  17      124.68      117.79     3.51 o
   2   8  17       91.01       94.17     2.82 o
   3   8  17       43.42       44.19     2.72 o
   4   8  17       15.02       14.85     6.84 <
   5   8  17       13.55       12.86    11.59 <
   1   9  17      107.14      106.97     3.45 o
   2   9  17       56.92       56.15     2.71 o
   3   9  17       13.63        9.63     8.09 <
   4   9  17       96.13       95.49     2.97 o
   5   9  17       95.96       98.29     4.64 o
   1  10  17        0.00       11.57   114.00 <
   2  10  17      127.54      124.90     4.87 o
   3  10  17       97.92       98.65     4.78 o
   4  10  17        0.00        2.90    94.45 <
   2   3  18      112.13      107.70     4.52 o
   4   3  18       62.03       70.90     3.75 o
   2   4  18       86.87       86.12     4.45 o
   4   4  18      170.61      174.65     5.42 o
   2   5  18      112.54      111.50     4.59 o
   3   5  18        0.00        2.63    91.24 <
   4   5  18       22.06       15.56    10.42 <
   3   6  18       51.82       50.80     3.86 o
   1   7  18        0.00        2.87   115.44 <
   2   7  18       55.83       63.83     4.88 o
   3   7  18       80.05       78.61     4.60 o
   2   8  18       27.70       22.45     8.72 <
